# Supplementary material for: Whole-Genome Sequencing and Comparative Genomics Analysis of the Wild Edible Mushroom (Gomphus purpuraceus) Provide Insights into Its Potential Food Application and Artificial Domestication
Source: Genes (Basel). 2022 Sep 10;13(9):1628. doi: 10.3390/genes13091628 (PMC9498453; doi:10.3390/genes13091628)
Supplement: Supplementary file 1 [file genes-13-01628-s001.zip › Table S1-14.xlsx]

## Sheet: Table S1
Table S1. Fungi and the origin of their genomes used in the study.
Mushroom	Download website
Gomphus purpuraceus	Our sequenced genome data
Laccaria bicolor	https://genome.jgi.doe.gov/LacbiD101_1/LacbiD101_1.home.html
Lactarius deliciosus	https://genome.jgi.doe.gov/Lacdel1/Lacdel1.home.html
Lactarius hatsudake	https://genome.jgi.doe.gov/Lachat1/Lachat1.home.html
Russula griseocarnosa	https://www.ncbi.nlm.nih.gov/genome/?term=Russula+griseocarnosa
Russula virescens	https://www.ncbi.nlm.nih.gov/genome/?term=Russula+virescens
Gomphus bonarii	https://www.ncbi.nlm.nih.gov/genome/?term=Gomphus+bonarii
Boletus edulis	https://genome.jgi.doe.gov/Boled5/Boled5.home.html
Tuber melanosporum	https://genome.jgi.doe.gov/Tubme1v2/Tubme1v2.home.html
Lentinula edodes	https://genome.jgi.doe.gov/LedB17_3/LedB17_3.home.html
Flammulina velutipes	https://www.ncbi.nlm.nih.gov/genome/?term=Flammulina+velutipes
Pleurotus ostreatus	https://genome.jgi.doe.gov/PleosPC15_2/PleosPC15_2.home.html
Morchella importuna	https://genome.jgi.doe.gov/Morimp1/Morimp1.home.html
Phlebopus portentosus	https://www.ncbi.nlm.nih.gov/genome/?term=Phlebopus+portentosus

## Sheet: Table S2
Table S2. Summary statistics of functional annotation of predicted genes in public databases
Annotation Database	Annotated Number	Annotated Percentage (%)
GO	4258	48.9144
KEGG	3066	35.2211
KOG	4797	55.1063
Pfam	6145	70.5916
Swissprot	5231	60.0919
TrEMBL	7971	91.5681
nr	8198	94.1758
All Annotated	8212	94.3366

## Sheet: Table S3
Table S3. Gene Ontology (GO) functional classification of the G. purpuraceus genome
GO classify1	GO classify2	Gene Number
cellular component	extracellular region	14
cellular component	cell	1916
cellular component	nucleoid	9
cellular component	membrane	1254
cellular component	virion	24
cellular component	membrane-enclosed lumen	170
cellular component	macromolecular complex	755
cellular component	organelle	1416
cellular component	extracellular region part	1
cellular component	organelle part	767
cellular component	virion part	24
cellular component	membrane part	747
cellular component	cell part	1933
cellular component	supramolecular complex	20
molecular function	transcription factor activity, protein binding	21
molecular function	nucleic acid binding transcription factor activity	35
molecular function	catalytic activity	2121
molecular function	signal transducer activity	20
molecular function	structural molecule activity	153
molecular function	transporter activity	204
molecular function	binding	1652
molecular function	electron carrier activity	18
molecular function	antioxidant activity	27
molecular function	metallochaperone activity	1
molecular function	protein tag	2
molecular function	translation regulator activity	1
molecular function	molecular transducer activity	4
molecular function	molecular function regulator	51
biological process	reproduction	60
biological process	metabolic process	1986
biological process	cellular process	1891
biological process	reproductive process	61
biological process	signaling	75
biological process	multicellular organismal process	1
biological process	developmental process	16
biological process	growth	17
biological process	single-organism process	1232
biological process	response to stimulus	298
biological process	localization	601
biological process	multi-organism process	10
biological process	biological regulation	534
biological process	cellular component organization or biogenesis	513
biological process	detoxification	27
#Total Gene		4258

## Sheet: Table S4
Table S4. Kyoto Encyclopedia of Genes and Genomes (KEGG) functional annotation of the G. purpuraceus genome
KEGG Pathway	Pathway ID	Gene number	Gene ID
Ribosome	ko03010	107	EVM0000006.1;EVM0000074.1;EVM0000286.1;EVM0000339.1;EVM0000373.1;EVM0000490.2;EVM0000523.1;EVM0000739.1;EVM0000746.1;EVM0000775.1;EVM0000783.1;EVM0000858.1;EVM0000920.1;EVM0001068.1;EVM0001204.1;EVM0001219.1;EVM0001385.1;EVM0001616.1;EVM0001637.1;EVM0001649.1;EVM0001667.1;EVM0001685.1;EVM0001963.1;EVM0002216.1;EVM0002313.1;EVM0002391.1;EVM0002468.1;EVM0002524.1;EVM0002656.1;EVM0002765.1;EVM000293…
Biosynthesis of amino acids	ko01230	102	EVM0000037.1;EVM0000366.1;EVM0000418.1;EVM0000454.1;EVM0000489.1;EVM0000548.1;EVM0000569.1;EVM0000632.1;EVM0000718.1;EVM0000751.1;EVM0000841.1;EVM0000894.1;EVM0000950.1;EVM0001004.1;EVM0001005.1;EVM0001150.1;EVM0001216.1;EVM0001278.1;EVM0001389.1;EVM0001439.1;EVM0001466.1;EVM0001582.1;EVM0001901.1;EVM0001967.1;EVM0001978.1;EVM0002127.1;EVM0002234.1;EVM0002272.1;EVM0002317.1;EVM0002484.1;EVM000251…
RNA transport	ko03013	100	EVM0000153.2;EVM0000187.1;EVM0000231.1;EVM0000311.1;EVM0000314.1;EVM0000368.1;EVM0000494.1;EVM0000524.1;EVM0000547.1;EVM0000677.1;EVM0000760.1;EVM0000957.1;EVM0001137.1;EVM0001186.1;EVM0001327.1;EVM0001379.1;EVM0001414.1;EVM0001427.1;EVM0001485.1;EVM0001711.1;EVM0001713.1;EVM0001720.1;EVM0001763.1;EVM0001868.1;EVM0002065.1;EVM0002107.1;EVM0002176.1;EVM0002239.1;EVM0002349.1;EVM0002369.1;EVM000260…
Spliceosome	ko03040	91	EVM0000066.1;EVM0000194.1;EVM0000218.1;EVM0000262.1;EVM0000381.1;EVM0000401.1;EVM0000480.1;EVM0000591.1;EVM0000722.7;EVM0000735.1;EVM0000765.1;EVM0000985.1;EVM0001042.1;EVM0001106.1;EVM0001395.1;EVM0001473.1;EVM0001485.1;EVM0001519.1;EVM0001534.1;EVM0001564.1;EVM0001763.1;EVM0001800.1;EVM0001868.1;EVM0002128.1;EVM0002176.1;EVM0002177.1;EVM0002202.1;EVM0002221.1;EVM0002231.1;EVM0002397.1;EVM000249…
Protein processing in endoplasmic reticulum	ko04141	85	EVM0000115.1;EVM0000141.3;EVM0000314.1;EVM0000587.1;EVM0000705.1;EVM0000759.1;EVM0000762.1;EVM0000830.1;EVM0000957.1;EVM0001008.1;EVM0001106.1;EVM0001119.1;EVM0001295.1;EVM0001410.1;EVM0001434.1;EVM0001468.1;EVM0001688.1;EVM0001775.1;EVM0001832.1;EVM0001837.1;EVM0002111.1;EVM0002196.2;EVM0002616.1;EVM0002706.1;EVM0002747.1;EVM0002906.1;EVM0003029.1;EVM0003147.1;EVM0003428.1;EVM0003523.1;EVM000362…
Carbon metabolism	ko01200	83	EVM0000014.1;EVM0000071.1;EVM0000158.1;EVM0000255.1;EVM0000386.1;EVM0000416.2;EVM0000417.1;EVM0000422.1;EVM0000531.1;EVM0000548.1;EVM0000569.1;EVM0000718.1;EVM0000748.1;EVM0000950.1;EVM0000994.1;EVM0001004.1;EVM0001005.1;EVM0001057.1;EVM0001120.1;EVM0001216.1;EVM0001271.1;EVM0001397.1;EVM0001439.1;EVM0001665.1;EVM0001715.1;EVM0001842.1;EVM0001855.1;EVM0001891.1;EVM0001978.1;EVM0002057.1;EVM000207…
Cell cycle - yeast	ko04111	82	EVM0000136.1;EVM0000192.1;EVM0000227.1;EVM0000496.2;EVM0000503.1;EVM0000571.1;EVM0000577.1;EVM0000582.1;EVM0000705.1;EVM0000804.1;EVM0001117.1;EVM0001131.1;EVM0001277.1;EVM0001583.1;EVM0001595.1;EVM0001644.1;EVM0001683.1;EVM0001819.1;EVM0001970.1;EVM0002247.1;EVM0002265.1;EVM0002360.1;EVM0002574.1;EVM0002859.1;EVM0002862.1;EVM0003459.1;EVM0003544.1;EVM0003716.1;EVM0003751.1;EVM0003784.1;EVM000379…
Oxidative phosphorylation	ko00190	78	EVM0000079.1;EVM0000100.1;EVM0000197.1;EVM0000354.1;EVM0000417.1;EVM0000433.1;EVM0000482.1;EVM0000568.1;EVM0000899.1;EVM0001010.1;EVM0001037.1;EVM0001085.1;EVM0001120.1;EVM0001305.1;EVM0001390.1;EVM0001550.2;EVM0001707.1;EVM0001781.1;EVM0002099.1;EVM0002178.1;EVM0002508.1;EVM0002546.1;EVM0002666.1;EVM0002685.1;EVM0002711.1;EVM0002798.1;EVM0002820.1;EVM0002894.1;EVM0002987.1;EVM0003286.1;EVM000330…
Purine metabolism	ko00230	78	EVM0000088.1;EVM0000110.1;EVM0000207.1;EVM0000238.1;EVM0000274.1;EVM0000282.1;EVM0000292.1;EVM0000569.1;EVM0000777.1;EVM0000778.1;EVM0000801.1;EVM0001114.1;EVM0001125.1;EVM0001508.1;EVM0001549.1;EVM0001752.1;EVM0001773.1;EVM0001844.1;EVM0001847.1;EVM0001890.1;EVM0001943.1;EVM0002156.1;EVM0002173.1;EVM0002389.3;EVM0002392.1;EVM0002403.1;EVM0002411.1;EVM0002415.1;EVM0002596.1;EVM0002681.1;EVM000278…
Ribosome biogenesis in eukaryotes	ko03008	73	EVM0000051.1;EVM0000082.1;EVM0000153.2;EVM0000172.1;EVM0000237.1;EVM0000368.1;EVM0000460.1;EVM0000594.1;EVM0000824.1;EVM0000867.1;EVM0000910.1;EVM0001126.1;EVM0001427.1;EVM0001451.2;EVM0001459.1;EVM0001752.1;EVM0001790.1;EVM0002065.1;EVM0002133.1;EVM0002275.1;EVM0002349.1;EVM0002398.1;EVM0002589.1;EVM0002732.1;EVM0002746.1;EVM0002773.1;EVM0002854.1;EVM0003090.1;EVM0003096.1;EVM0003257.1;EVM000347…
Pyrimidine metabolism	ko00240	67	EVM0000110.1;EVM0000238.1;EVM0000274.1;EVM0000282.1;EVM0000292.1;EVM0000525.1;EVM0000778.1;EVM0000801.1;EVM0001114.1;EVM0001125.1;EVM0001508.1;EVM0001789.1;EVM0002000.1;EVM0002037.1;EVM0002156.1;EVM0002415.1;EVM0002596.1;EVM0002681.1;EVM0002847.1;EVM0002870.1;EVM0002904.1;EVM0002968.2;EVM0003034.1;EVM0003052.1;EVM0003080.1;EVM0003176.3;EVM0003360.1;EVM0003381.1;EVM0003895.1;EVM0003982.1;EVM000457…
Meiosis - yeast	ko04113	58	EVM0000136.1;EVM0000192.1;EVM0000234.3;EVM0000496.2;EVM0000582.1;EVM0000804.1;EVM0001131.1;EVM0001277.1;EVM0001583.1;EVM0001644.1;EVM0001683.1;EVM0001819.1;EVM0001970.1;EVM0002247.1;EVM0002265.1;EVM0002360.1;EVM0002445.1;EVM0002859.1;EVM0003061.1;EVM0003459.1;EVM0003581.1;EVM0003716.1;EVM0003784.1;EVM0004170.1;EVM0004172.2;EVM0004227.1;EVM0004519.1;EVM0004529.1;EVM0004689.1;EVM0005025.1;EVM000511…
Ubiquitin mediated proteolysis	ko04120	56	EVM0000012.1;EVM0000141.3;EVM0000582.1;EVM0000587.1;EVM0000634.1;EVM0000705.1;EVM0001119.1;EVM0001131.1;EVM0001321.1;EVM0001595.1;EVM0001669.1;EVM0002265.1;EVM0002689.1;EVM0002898.1;EVM0003029.1;EVM0003459.1;EVM0003504.1;EVM0003705.1;EVM0003741.1;EVM0003828.1;EVM0004537.1;EVM0004552.1;EVM0004608.1;EVM0004819.1;EVM0005191.1;EVM0005465.1;EVM0005607.1;EVM0005806.1;EVM0005831.1;EVM0005996.1;EVM000601…
mRNA surveillance pathway	ko03015	52	EVM0000136.1;EVM0000187.1;EVM0000254.1;EVM0000328.1;EVM0000368.1;EVM0000553.1;EVM0000809.1;EVM0000849.1;EVM0000907.1;EVM0001137.1;EVM0001427.1;EVM0001763.1;EVM0002176.1;EVM0002223.1;EVM0002668.1;EVM0002797.1;EVM0003069.1;EVM0003420.1;EVM0003511.1;EVM0003606.1;EVM0003840.1;EVM0003859.1;EVM0003875.1;EVM0004055.1;EVM0004082.1;EVM0004181.1;EVM0004278.1;EVM0004303.1;EVM0004351.1;EVM0004394.1;EVM000440…
RNA degradation	ko03018	48	EVM0000130.1;EVM0000172.1;EVM0000195.1;EVM0000614.1;EVM0000735.1;EVM0001115.1;EVM0001123.1;EVM0001126.1;EVM0001251.1;EVM0001534.1;EVM0002567.1;EVM0002602.1;EVM0002638.1;EVM0002641.1;EVM0003248.1;EVM0003336.1;EVM0003350.1;EVM0003593.1;EVM0003606.1;EVM0003876.1;EVM0004061.1;EVM0004078.1;EVM0004082.1;EVM0004330.1;EVM0004493.1;EVM0004668.1;EVM0004753.1;EVM0004825.1;EVM0004962.1;EVM0005090.1;EVM000534…
Endocytosis	ko04144	48	EVM0000104.1;EVM0000493.2;EVM0000557.1;EVM0000579.1;EVM0000585.1;EVM0000959.1;EVM0001106.1;EVM0001256.1;EVM0001469.1;EVM0001559.1;EVM0002080.1;EVM0002277.1;EVM0002460.1;EVM0002616.1;EVM0002634.1;EVM0002712.1;EVM0002972.1;EVM0003002.1;EVM0003088.1;EVM0003276.1;EVM0003433.1;EVM0003438.1;EVM0003540.1;EVM0004104.1;EVM0004207.1;EVM0004473.1;EVM0004794.1;EVM0004940.1;EVM0004982.1;EVM0005125.1;EVM000525…
Peroxisome	ko04146	47	EVM0000107.1;EVM0000144.1;EVM0000876.1;EVM0001040.1;EVM0001232.1;EVM0001740.1;EVM0001769.1;EVM0001821.1;EVM0001839.1;EVM0001978.1;EVM0002197.1;EVM0002226.1;EVM0002331.1;EVM0002400.2;EVM0003114.1;EVM0003280.1;EVM0003306.1;EVM0003464.1;EVM0003488.1;EVM0003507.1;EVM0003562.1;EVM0003735.1;EVM0003745.1;EVM0003829.1;EVM0004134.1;EVM0004178.1;EVM0004185.1;EVM0004567.1;EVM0004687.1;EVM0005150.1;EVM000529…
Phagosome	ko04145	44	EVM0000113.1;EVM0000137.1;EVM0000197.1;EVM0000482.1;EVM0000585.1;EVM0000805.1;EVM0000899.1;EVM0001010.1;EVM0001390.1;EVM0001559.1;EVM0001837.1;EVM0001845.1;EVM0001969.1;EVM0002605.1;EVM0002706.1;EVM0002798.1;EVM0002820.1;EVM0002894.1;EVM0002961.1;EVM0002987.1;EVM0002992.1;EVM0003259.1;EVM0003438.1;EVM0003841.1;EVM0004087.1;EVM0004380.1;EVM0004507.1;EVM0004646.1;EVM0004924.2;EVM0004935.1;EVM000517…
Amino sugar and nucleotide sugar metabolism	ko00520	43	EVM0000020.1;EVM0000061.1;EVM0000143.1;EVM0000516.1;EVM0000904.1;EVM0001092.1;EVM0001146.1;EVM0001291.1;EVM0001512.1;EVM0001558.1;EVM0001695.1;EVM0002390.1;EVM0002395.1;EVM0002528.1;EVM0002673.1;EVM0002935.1;EVM0003152.1;EVM0003375.1;EVM0003427.1;EVM0004103.1;EVM0004535.1;EVM0004564.1;EVM0004695.1;EVM0005239.1;EVM0005342.1;EVM0005426.1;EVM0005490.1;EVM0005508.1;EVM0005641.1;EVM0006044.1;EVM000607…
Arginine and proline metabolism	ko00330	39	EVM0000067.1;EVM0000418.1;EVM0000751.1;EVM0000787.1;EVM0000792.1;EVM0001202.1;EVM0001367.1;EVM0001389.1;EVM0001901.1;EVM0001943.1;EVM0002127.1;EVM0002234.1;EVM0002659.1;EVM0002800.1;EVM0002976.1;EVM0003406.1;EVM0003654.1;EVM0003697.1;EVM0003748.1;EVM0003837.1;EVM0003967.1;EVM0004011.1;EVM0004335.1;EVM0004586.2;EVM0004839.3;EVM0004961.1;EVM0005043.1;EVM0005098.1;EVM0005252.1;EVM0005616.1;EVM000618…
Proteasome	ko03050	39	EVM0000108.1;EVM0000119.1;EVM0000543.1;EVM0000854.1;EVM0001112.1;EVM0001141.1;EVM0001242.1;EVM0001734.1;EVM0001791.1;EVM0001851.1;EVM0002488.1;EVM0002554.1;EVM0002643.1;EVM0003421.1;EVM0003448.1;EVM0003471.1;EVM0003634.1;EVM0003761.1;EVM0003853.1;EVM0004015.1;EVM0004274.1;EVM0004474.1;EVM0004518.1;EVM0004575.1;EVM0004631.1;EVM0004814.1;EVM0005121.1;EVM0005163.2;EVM0005310.1;EVM0005336.1;EVM000565…
Nucleotide excision repair	ko03420	39	EVM0000705.1;EVM0000711.1;EVM0000819.3;EVM0001035.1;EVM0001248.1;EVM0001321.1;EVM0001356.1;EVM0001365.1;EVM0001493.1;EVM0001521.1;EVM0001668.1;EVM0001716.1;EVM0002469.1;EVM0002898.1;EVM0003127.1;EVM0003262.1;EVM0003329.1;EVM0003659.1;EVM0003847.1;EVM0003901.1;EVM0003982.1;EVM0004093.1;EVM0004138.1;EVM0004243.1;EVM0004665.1;EVM0004763.1;EVM0004933.1;EVM0005416.1;EVM0005610.1;EVM0005789.1;EVM000594…
Aminoacyl-tRNA biosynthesis	ko00970	37	EVM0000043.1;EVM0000179.1;EVM0000307.1;EVM0001028.1;EVM0001620.1;EVM0002433.1;EVM0002678.1;EVM0002699.1;EVM0002749.1;EVM0002901.2;EVM0002955.1;EVM0003131.1;EVM0003279.1;EVM0003386.1;EVM0003800.1;EVM0003819.1;EVM0003998.1;EVM0004237.1;EVM0004238.1;EVM0004311.1;EVM0004495.1;EVM0004595.1;EVM0004838.1;EVM0004893.1;EVM0004998.1;EVM0006002.1;EVM0006053.1;EVM0006174.1;EVM0006384.1;EVM0006676.1;EVM000668…
Cysteine and methionine metabolism	ko00270	35	EVM0000037.1;EVM0000489.1;EVM0000718.1;EVM0000813.2;EVM0000869.1;EVM0000894.1;EVM0001271.1;EVM0001967.1;EVM0002484.1;EVM0002659.1;EVM0003064.1;EVM0003128.1;EVM0003202.1;EVM0003288.1;EVM0003382.1;EVM0003406.1;EVM0003512.1;EVM0003553.1;EVM0003564.1;EVM0003654.1;EVM0003748.1;EVM0003788.1;EVM0004011.1;EVM0004355.1;EVM0004373.1;EVM0004704.1;EVM0005060.1;EVM0005582.1;EVM0006438.1;EVM0006491.1;EVM000700…
Glycerophospholipid metabolism	ko00564	35	EVM0000371.1;EVM0000439.1;EVM0000544.1;EVM0000581.1;EVM0000637.1;EVM0000729.2;EVM0001145.1;EVM0001222.1;EVM0001352.1;EVM0001560.1;EVM0002611.1;EVM0003409.1;EVM0003578.1;EVM0003618.1;EVM0003719.1;EVM0003931.1;EVM0004526.1;EVM0004532.1;EVM0004694.2;EVM0005126.1;EVM0005250.1;EVM0005734.1;EVM0005792.1;EVM0006513.1;EVM0006627.1;EVM0007153.1;EVM0007250.1;EVM0007425.1;EVM0007437.1;EVM0007533.1;EVM000771…
DNA replication	ko03030	35	EVM0000477.1;EVM0000627.1;EVM0000711.1;EVM0001125.1;EVM0001277.1;EVM0001365.1;EVM0001493.1;EVM0001521.1;EVM0002156.1;EVM0003127.1;EVM0003329.1;EVM0003982.1;EVM0004243.1;EVM0004529.1;EVM0004573.1;EVM0004665.1;EVM0004689.1;EVM0004763.1;EVM0005146.1;EVM0005247.1;EVM0005248.1;EVM0005416.1;EVM0005789.1;EVM0005872.1;EVM0005944.1;EVM0006093.1;EVM0006400.1;EVM0006404.1;EVM0006468.1;EVM0006634.1;EVM000701…
Glycolysis / Gluconeogenesis	ko00010	33	EVM0000067.1;EVM0000552.1;EVM0000792.1;EVM0000966.1;EVM0000994.1;EVM0001004.1;EVM0001715.1;EVM0001842.1;EVM0002317.1;EVM0002528.1;EVM0002595.1;EVM0002673.1;EVM0003070.1;EVM0003185.1;EVM0003588.1;EVM0003857.1;EVM0004597.1;EVM0004678.1;EVM0004961.1;EVM0005371.1;EVM0005455.1;EVM0005470.1;EVM0005819.1;EVM0006155.1;EVM0006183.2;EVM0007448.1;EVM0007473.1;EVM0007574.1;EVM0007579.1;EVM0007676.1;EVM000777…
Starch and sucrose metabolism	ko00500	33	EVM0000023.1;EVM0000038.1;EVM0000183.1;EVM0000912.1;EVM0001160.3;EVM0001594.1;EVM0001695.1;EVM0002318.1;EVM0002528.1;EVM0002673.1;EVM0002680.1;EVM0003084.1;EVM0003611.1;EVM0003774.1;EVM0003879.1;EVM0004094.1;EVM0004262.1;EVM0004295.1;EVM0004399.1;EVM0004642.1;EVM0005224.1;EVM0005541.1;EVM0005641.1;EVM0005668.1;EVM0006155.1;EVM0006180.1;EVM0006790.1;EVM0007047.1;EVM0007082.1;EVM0007201.1;EVM000732…
N-Glycan biosynthesis	ko00510	33	EVM0000115.1;EVM0000387.1;EVM0000793.1;EVM0001008.1;EVM0001048.1;EVM0001100.1;EVM0001128.1;EVM0001165.1;EVM0001318.1;EVM0002066.1;EVM0002154.1;EVM0002214.1;EVM0002336.1;EVM0002747.1;EVM0003430.1;EVM0003988.1;EVM0004118.1;EVM0004796.1;EVM0004965.1;EVM0005204.1;EVM0005663.1;EVM0006193.1;EVM0006807.1;EVM0007103.1;EVM0007551.1;EVM0007671.1;EVM0007737.1;EVM0007963.1;EVM0008120.1;EVM0008175.1;EVM000829…
Pyruvate metabolism	ko00620	33	EVM0000067.1;EVM0000268.1;EVM0000748.1;EVM0000792.1;EVM0000981.1;EVM0000994.1;EVM0001216.1;EVM0001271.1;EVM0001715.1;EVM0002057.1;EVM0002073.1;EVM0002716.2;EVM0003070.1;EVM0003178.1;EVM0003210.1;EVM0003261.1;EVM0003548.1;EVM0003857.1;EVM0004198.1;EVM0004249.1;EVM0004678.1;EVM0004961.1;EVM0005016.1;EVM0005470.1;EVM0006122.1;EVM0006183.2;EVM0006527.1;EVM0006839.2;EVM0007579.1;EVM0007772.1;EVM000791…
2-Oxocarboxylic acid metabolism	ko01210	32	EVM0000037.1;EVM0000489.1;EVM0000841.1;EVM0001005.1;EVM0001278.1;EVM0001582.1;EVM0001978.1;EVM0002272.1;EVM0002484.1;EVM0002513.1;EVM0002753.1;EVM0002959.1;EVM0003064.1;EVM0003232.1;EVM0003406.1;EVM0003524.1;EVM0003662.1;EVM0003967.1;EVM0004011.1;EVM0004250.1;EVM0004335.1;EVM0004812.1;EVM0005016.1;EVM0005298.1;EVM0005703.1;EVM0005883.1;EVM0005897.1;EVM0005956.1;EVM0006917.1;EVM0007892.1;EVM000792…
Glycine, serine and threonine metabolism	ko00260	31	EVM0000422.1;EVM0000454.1;EVM0000950.1;EVM0001542.1;EVM0001967.1;EVM0002197.1;EVM0002484.1;EVM0002591.1;EVM0003030.1;EVM0003064.1;EVM0003128.1;EVM0004597.1;EVM0004704.1;EVM0005343.1;EVM0005371.1;EVM0005805.1;EVM0006183.2;EVM0006411.1;EVM0006531.1;EVM0006839.2;EVM0006878.1;EVM0006976.1;EVM0007358.1;EVM0007417.1;EVM0007425.1;EVM0007473.1;EVM0007676.1;EVM0007768.1;EVM0007772.1;EVM0008507.1;EVM000858…
Basal transcription factors	ko03022	30	EVM0000497.1;EVM0000819.3;EVM0000953.1;EVM0001248.1;EVM0001422.1;EVM0001668.1;EVM0002469.1;EVM0002757.1;EVM0002984.1;EVM0003262.1;EVM0003554.1;EVM0003659.1;EVM0003901.1;EVM0004093.1;EVM0004920.1;EVM0005110.1;EVM0005318.1;EVM0005533.1;EVM0005610.1;EVM0005832.1;EVM0005916.1;EVM0005962.1;EVM0006426.1;EVM0006455.1;EVM0006579.1;EVM0006817.1;EVM0007966.1;EVM0008144.1;EVM0008410.1;EVM0008487.1;
Glutathione metabolism	ko00480	29	EVM0000238.1;EVM0000272.1;EVM0000292.1;EVM0000572.1;EVM0000583.1;EVM0000667.1;EVM0000730.1;EVM0000787.1;EVM0001202.1;EVM0001978.1;EVM0002692.1;EVM0002981.1;EVM0002988.1;EVM0003275.1;EVM0003654.1;EVM0003710.1;EVM0004052.1;EVM0004904.1;EVM0004941.1;EVM0005551.1;EVM0005882.2;EVM0006908.1;EVM0007710.1;EVM0007803.1;EVM0007970.1;EVM0008165.1;EVM0008358.1;EVM0008386.1;EVM0008564.1;
Alanine, aspartate and glutamate metabolism	ko00250	28	EVM0000139.2;EVM0000318.1;EVM0000322.1;EVM0000418.1;EVM0001367.1;EVM0002039.1;EVM0002127.1;EVM0002173.1;EVM0002197.1;EVM0002234.1;EVM0002847.1;EVM0002942.1;EVM0003187.1;EVM0003381.1;EVM0003406.1;EVM0003495.1;EVM0003662.1;EVM0003793.9;EVM0004011.1;EVM0004564.1;EVM0005183.1;EVM0005291.1;EVM0005361.2;EVM0005461.1;EVM0006770.1;EVM0007776.1;EVM0008147.1;EVM0008551.1;
Valine, leucine and isoleucine degradation	ko00280	28	EVM0000014.1;EVM0000067.1;EVM0000158.1;EVM0000386.1;EVM0000531.1;EVM0000792.1;EVM0000841.1;EVM0000958.1;EVM0001582.1;EVM0001816.1;EVM0002057.1;EVM0003474.1;EVM0004961.1;EVM0005338.1;EVM0005534.1;EVM0005642.1;EVM0006033.1;EVM0006127.1;EVM0006183.2;EVM0006301.1;EVM0007042.1;EVM0007579.1;EVM0007772.1;EVM0007911.1;EVM0008093.1;EVM0008228.1;EVM0008435.1;EVM0008691.1;
Lysine degradation	ko00310	27	EVM0000067.1;EVM0000139.2;EVM0000318.1;EVM0000386.1;EVM0000632.1;EVM0000792.1;EVM0001360.1;EVM0001623.3;EVM0001829.1;EVM0002057.1;EVM0002382.1;EVM0002867.1;EVM0003187.1;EVM0003592.1;EVM0003654.1;EVM0004398.1;EVM0004961.1;EVM0005297.4;EVM0005308.1;EVM0005361.2;EVM0005762.1;EVM0005785.1;EVM0006183.2;EVM0006456.1;EVM0007579.1;EVM0007664.1;EVM0007911.1;
RNA polymerase	ko03020	26	EVM0000274.1;EVM0000282.1;EVM0000778.1;EVM0000801.1;EVM0001114.1;EVM0001508.1;EVM0002415.1;EVM0002596.1;EVM0002681.1;EVM0002904.1;EVM0003034.1;EVM0003176.3;EVM0004611.1;EVM0004628.1;EVM0004680.1;EVM0004828.1;EVM0004899.1;EVM0006024.1;EVM0006191.1;EVM0006495.1;EVM0006570.2;EVM0007198.1;EVM0008483.1;EVM0008490.1;EVM0008557.1;EVM0008675.1;
MAPK signaling pathway - yeast	ko04011	26	EVM0000248.1;EVM0000466.1;EVM0000981.1;EVM0001357.1;EVM0001817.1;EVM0002270.1;EVM0002634.1;EVM0002742.1;EVM0002752.1;EVM0002823.1;EVM0003261.1;EVM0003467.2;EVM0003781.1;EVM0004030.1;EVM0004038.1;EVM0004794.1;EVM0005128.1;EVM0005456.1;EVM0005795.1;EVM0006396.1;EVM0006893.1;EVM0007013.3;EVM0007406.1;EVM0007460.1;EVM0008200.1;EVM0008533.1;
Citrate cycle (TCA cycle)	ko00020	25	EVM0000132.1;EVM0000417.1;EVM0000748.1;EVM0000994.1;EVM0001005.1;EVM0001120.1;EVM0001216.1;EVM0001271.1;EVM0001715.1;EVM0001978.1;EVM0002272.1;EVM0002513.1;EVM0002867.1;EVM0003857.1;EVM0004249.1;EVM0004250.1;EVM0004398.1;EVM0004467.1;EVM0004678.1;EVM0004852.1;EVM0004922.1;EVM0006890.1;EVM0007772.1;EVM0008066.1;EVM0008668.1;
Base excision repair	ko03410	25	EVM0000477.1;EVM0000596.1;EVM0001521.1;EVM0001531.1;EVM0001861.1;EVM0003278.3;EVM0003982.1;EVM0004243.1;EVM0004665.1;EVM0004842.1;EVM0004878.1;EVM0005207.1;EVM0005378.1;EVM0005789.1;EVM0005944.1;EVM0006093.1;EVM0006468.1;EVM0006634.1;EVM0006813.1;EVM0007015.1;EVM0007468.1;EVM0007615.1;EVM0007760.2;EVM0008089.1;EVM0008265.1;
Tryptophan metabolism	ko00380	24	EVM0000037.1;EVM0000067.1;EVM0000107.1;EVM0000386.1;EVM0000489.1;EVM0000792.1;EVM0001829.1;EVM0002057.1;EVM0002536.1;EVM0002676.1;EVM0002867.1;EVM0003105.1;EVM0003280.1;EVM0003530.1;EVM0003837.1;EVM0004410.1;EVM0004444.1;EVM0004961.1;EVM0005098.1;EVM0006107.2;EVM0006183.2;EVM0006330.1;EVM0007579.1;EVM0007911.1;
Mismatch repair	ko03430	24	EVM0000681.1;EVM0000711.1;EVM0001365.1;EVM0001493.1;EVM0001510.1;EVM0001521.1;EVM0001716.1;EVM0001965.1;EVM0003127.1;EVM0003329.1;EVM0003543.1;EVM0003982.1;EVM0004025.1;EVM0004243.1;EVM0004763.1;EVM0005309.1;EVM0005416.1;EVM0005807.1;EVM0006468.1;EVM0006634.1;EVM0007015.1;EVM0007615.1;EVM0008246.1;EVM0008649.2;
Inositol phosphate metabolism	ko00562	23	EVM0000014.1;EVM0000089.1;EVM0000137.1;EVM0000181.1;EVM0000276.1;EVM0000405.1;EVM0000493.2;EVM0000729.2;EVM0001560.1;EVM0001854.1;EVM0002317.1;EVM0002632.1;EVM0002670.1;EVM0002961.1;EVM0002992.1;EVM0004389.1;EVM0004712.1;EVM0004993.1;EVM0005222.1;EVM0005265.1;EVM0005889.1;EVM0007514.1;EVM0008070.1;
Pantothenate and CoA biosynthesis	ko00770	23	EVM0000841.1;EVM0001157.1;EVM0001229.1;EVM0001420.3;EVM0001582.1;EVM0002335.1;EVM0002753.1;EVM0002959.1;EVM0003232.1;EVM0003524.1;EVM0003739.1;EVM0003952.1;EVM0004812.1;EVM0004953.1;EVM0005298.1;EVM0005532.1;EVM0005883.1;EVM0006252.1;EVM0006477.1;EVM0006703.1;EVM0006913.1;EVM0007679.1;EVM0007724.1;
Fatty acid metabolism	ko01212	22	EVM0000386.1;EVM0000392.1;EVM0000531.1;EVM0000948.1;EVM0001938.1;EVM0002057.1;EVM0002184.5;EVM0002281.1;EVM0002400.2;EVM0003179.1;EVM0003464.1;EVM0003653.1;EVM0004178.1;EVM0004187.1;EVM0004932.1;EVM0005835.2;EVM0005971.1;EVM0006122.1;EVM0006301.1;EVM0007454.1;EVM0008229.1;EVM0008449.1;
Various types of N-glycan biosynthesis	ko00513	21	EVM0000115.1;EVM0000793.1;EVM0001008.1;EVM0001128.1;EVM0001165.1;EVM0002154.1;EVM0002747.1;EVM0003430.1;EVM0003988.1;EVM0004965.1;EVM0005663.1;EVM0006807.1;EVM0007103.1;EVM0007551.1;EVM0007653.1;EVM0007963.1;EVM0008120.1;EVM0008175.1;EVM0008298.1;EVM0008334.1;EVM0008702.1;
Protein export	ko03060	21	EVM0000924.1;EVM0001410.1;EVM0001837.1;EVM0001848.1;EVM0001896.1;EVM0002706.1;EVM0003147.1;EVM0003619.1;EVM0003755.1;EVM0004079.1;EVM0004251.1;EVM0004507.1;EVM0004714.1;EVM0004834.1;EVM0004868.1;EVM0005492.1;EVM0005727.1;EVM0006236.1;EVM0006353.1;EVM0006927.1;EVM0007367.1;
SNARE interactions in vesicular transport	ko04130	21	EVM0000202.1;EVM0001435.1;EVM0001589.1;EVM0001749.1;EVM0001956.1;EVM0002092.1;EVM0002605.1;EVM0002781.1;EVM0003112.1;EVM0004087.1;EVM0005229.1;EVM0006146.1;EVM0006519.1;EVM0006723.1;EVM0007025.1;EVM0007079.1;EVM0007216.1;EVM0007231.1;EVM0008032.1;EVM0008123.1;EVM0008183.1;
Pentose and glucuronate interconversions	ko00040	20	EVM0000067.1;EVM0000792.1;EVM0000889.1;EVM0001140.1;EVM0001461.1;EVM0001675.1;EVM0001695.1;EVM0004903.1;EVM0004961.1;EVM0005145.1;EVM0005955.1;EVM0006180.1;EVM0006206.1;EVM0006814.1;EVM0007073.1;EVM0007082.1;EVM0007579.1;EVM0007827.1;EVM0007911.1;EVM0008466.1;
Tyrosine metabolism	ko00350	20	EVM0000037.1;EVM0000139.2;EVM0000318.1;EVM0000489.1;EVM0000526.6;EVM0001170.1;EVM0001842.1;EVM0003023.1;EVM0003030.1;EVM0003187.1;EVM0003406.1;EVM0003929.1;EVM0004011.1;EVM0005361.2;EVM0005578.1;EVM0005677.1;EVM0006280.1;EVM0006380.1;EVM0007501.1;EVM0008234.1;
Glyoxylate and dicarboxylate metabolism	ko00630	20	EVM0000071.1;EVM0000107.1;EVM0000418.1;EVM0001057.1;EVM0001271.1;EVM0002057.1;EVM0002197.1;EVM0002234.1;EVM0002513.1;EVM0002591.1;EVM0003178.1;EVM0003280.1;EVM0004250.1;EVM0005503.1;EVM0006839.2;EVM0007358.1;EVM0007582.1;EVM0007768.1;EVM0008066.1;EVM0008668.1;
Butanoate metabolism	ko00650	20	EVM0000139.2;EVM0000318.1;EVM0000322.1;EVM0000386.1;EVM0002039.1;EVM0002057.1;EVM0002959.1;EVM0003187.1;EVM0003495.1;EVM0003524.1;EVM0003793.9;EVM0004812.1;EVM0005361.2;EVM0005534.1;EVM0005642.1;EVM0007042.1;EVM0007694.1;EVM0008228.1;EVM0008435.1;EVM0008691.1;
Glycerolipid metabolism	ko00561	19	EVM0000067.1;EVM0000792.1;EVM0001222.1;EVM0001397.1;EVM0003153.1;EVM0003470.1;EVM0004961.1;EVM0005126.1;EVM0005495.1;EVM0006183.2;EVM0006783.1;EVM0007153.1;EVM0007358.1;EVM0007437.1;EVM0007579.1;EVM0007695.1;EVM0007714.1;EVM0007911.1;EVM0008378.1;
Glycosylphosphatidylinositol(GPI)-anchor biosynthesis	ko00563	19	EVM0000815.1;EVM0001100.1;EVM0001433.1;EVM0002294.1;EVM0002505.1;EVM0002826.1;EVM0003387.1;EVM0003405.1;EVM0003568.1;EVM0003681.2;EVM0003785.2;EVM0003991.1;EVM0004156.1;EVM0004234.1;EVM0004346.1;EVM0005485.1;EVM0006110.1;EVM0006451.1;EVM0006556.1;
Methane metabolism	ko00680	19	EVM0000071.1;EVM0000255.1;EVM0001004.1;EVM0001397.1;EVM0001842.1;EVM0001891.1;EVM0002197.1;EVM0002595.1;EVM0002716.2;EVM0004597.1;EVM0005371.1;EVM0005455.1;EVM0005470.1;EVM0006531.1;EVM0007473.1;EVM0007676.1;EVM0007768.1;EVM0008223.1;EVM0008588.1;
Homologous recombination	ko03440	19	EVM0000654.1;EVM0000711.1;EVM0001101.1;EVM0001285.1;EVM0002482.1;EVM0002554.1;EVM0003159.1;EVM0003329.1;EVM0003509.1;EVM0003982.1;EVM0004554.1;EVM0005453.1;EVM0005715.2;EVM0006634.1;EVM0006895.1;EVM0007091.1;EVM0007615.1;EVM0008305.1;EVM0008649.2;
Fructose and mannose metabolism	ko00051	18	EVM0000143.1;EVM0000321.1;EVM0000516.1;EVM0001004.1;EVM0002317.1;EVM0002595.1;EVM0002673.1;EVM0004103.1;EVM0004695.1;EVM0005017.1;EVM0005321.1;EVM0005426.1;EVM0005710.1;EVM0007067.1;EVM0007448.1;EVM0007827.1;EVM0008090.1;EVM0008223.1;
Fatty acid degradation	ko00071	18	EVM0000067.1;EVM0000386.1;EVM0000531.1;EVM0000792.1;EVM0001829.1;EVM0001842.1;EVM0002057.1;EVM0002400.2;EVM0002536.1;EVM0003464.1;EVM0004178.1;EVM0004961.1;EVM0006183.2;EVM0006301.1;EVM0007579.1;EVM0007911.1;EVM0008229.1;EVM0008411.1;
Phenylalanine, tyrosine and tryptophan biosynthesis	ko00400	18	EVM0000037.1;EVM0000454.1;EVM0000489.1;EVM0001150.1;EVM0001466.1;EVM0002185.1;EVM0002704.1;EVM0002759.1;EVM0003015.1;EVM0003406.1;EVM0003783.1;EVM0004011.1;EVM0004685.1;EVM0007501.1;EVM0007581.1;EVM0007598.3;EVM0007788.1;EVM0008295.1;
beta-Alanine metabolism	ko00410	18	EVM0000014.1;EVM0000067.1;EVM0000158.1;EVM0000322.1;EVM0000386.1;EVM0000531.1;EVM0000792.1;EVM0002039.1;EVM0003030.1;EVM0003495.1;EVM0003654.1;EVM0003697.1;EVM0003793.9;EVM0004953.1;EVM0004961.1;EVM0006183.2;EVM0007579.1;EVM0007911.1;
Porphyrin and chlorophyll metabolism	ko00860	18	EVM0001041.1;EVM0001480.1;EVM0001880.1;EVM0002699.1;EVM0002901.2;EVM0002918.1;EVM0003218.1;EVM0003450.1;EVM0003766.1;EVM0005131.1;EVM0005282.1;EVM0005441.1;EVM0006305.1;EVM0006411.1;EVM0006597.1;EVM0007313.1;EVM0007672.1;EVM0007968.1;
Regulation of autophagy	ko04140	18	EVM0000220.1;EVM0000712.1;EVM0000721.1;EVM0000922.1;EVM0001238.1;EVM0001567.1;EVM0002383.1;EVM0002520.1;EVM0002637.1;EVM0002946.1;EVM0002952.1;EVM0002961.1;EVM0003949.1;EVM0004034.1;EVM0004833.1;EVM0005680.1;EVM0006047.1;EVM0006695.1;
Terpenoid backbone biosynthesis	ko00900	16	EVM0000039.3;EVM0000734.1;EVM0000741.3;EVM0000866.1;EVM0001739.1;EVM0002057.1;EVM0002481.1;EVM0003020.1;EVM0004045.1;EVM0004540.1;EVM0004818.1;EVM0005178.1;EVM0005424.1;EVM0005717.4;EVM0006143.2;EVM0008435.1;
Pentose phosphate pathway	ko00030	15	EVM0000548.1;EVM0000569.1;EVM0001004.1;EVM0001439.1;EVM0001855.1;EVM0002528.1;EVM0002595.1;EVM0002988.1;EVM0003627.1;EVM0005661.1;EVM0005917.1;EVM0006155.1;EVM0007073.1;EVM0008223.1;EVM0008358.1;
Galactose metabolism	ko00052	15	EVM0000904.1;EVM0000966.1;EVM0001160.3;EVM0001695.1;EVM0002673.1;EVM0003153.1;EVM0003185.1;EVM0003470.1;EVM0003774.1;EVM0006150.1;EVM0006155.1;EVM0006790.1;EVM0007448.1;EVM0008223.1;EVM0008669.1;
Sphingolipid metabolism	ko00600	15	EVM0000185.1;EVM0000534.1;EVM0001074.1;EVM0001090.1;EVM0001230.1;EVM0001293.1;EVM0001405.2;EVM0002466.1;EVM0002708.2;EVM0003153.1;EVM0003167.1;EVM0003470.1;EVM0004358.1;EVM0005327.3;EVM0007614.1;
Phosphatidylinositol signaling system	ko04070	15	EVM0000089.1;EVM0000137.1;EVM0000181.1;EVM0000248.1;EVM0000405.1;EVM0000493.2;EVM0001560.1;EVM0001854.1;EVM0002961.1;EVM0002992.1;EVM0003578.1;EVM0004384.1;EVM0004389.1;EVM0004712.1;EVM0004993.1;
Steroid biosynthesis	ko00100	14	EVM0000352.1;EVM0000879.1;EVM0000980.1;EVM0001109.1;EVM0001314.1;EVM0001484.1;EVM0002315.1;EVM0002588.1;EVM0002948.1;EVM0006598.1;EVM0006792.1;EVM0007446.1;EVM0007567.1;EVM0008262.1;
Valine, leucine and isoleucine biosynthesis	ko00290	14	EVM0000841.1;EVM0000950.1;EVM0001582.1;EVM0002753.1;EVM0002959.1;EVM0003232.1;EVM0003524.1;EVM0004812.1;EVM0005298.1;EVM0005883.1;EVM0005897.1;EVM0007417.1;EVM0007892.1;EVM0007929.1;
Propanoate metabolism	ko00640	14	EVM0000014.1;EVM0000158.1;EVM0000322.1;EVM0000386.1;EVM0000531.1;EVM0001909.1;EVM0002039.1;EVM0002057.1;EVM0002085.1;EVM0002716.2;EVM0004852.1;EVM0004922.1;EVM0005470.1;EVM0006122.1;
Biosynthesis of unsaturated fatty acids	ko01040	14	EVM0000392.1;EVM0000948.1;EVM0002184.5;EVM0002281.1;EVM0003179.1;EVM0003653.1;EVM0004178.1;EVM0004187.1;EVM0004932.1;EVM0005835.2;EVM0005971.1;EVM0006301.1;EVM0007454.1;EVM0008449.1;
Lysine biosynthesis	ko00300	13	EVM0000037.1;EVM0000489.1;EVM0000632.1;EVM0001278.1;EVM0002484.1;EVM0003064.1;EVM0003128.1;EVM0003654.1;EVM0005016.1;EVM0005703.1;EVM0005762.1;EVM0005956.1;EVM0006183.2;
Histidine metabolism	ko00340	13	EVM0000067.1;EVM0000366.1;EVM0000792.1;EVM0004916.1;EVM0004961.1;EVM0004987.1;EVM0005714.1;EVM0006183.2;EVM0007501.1;EVM0007579.1;EVM0007764.1;EVM0007911.1;EVM0008270.1;
Nicotinate and nicotinamide metabolism	ko00760	13	EVM0000956.1;EVM0001275.1;EVM0001392.3;EVM0001789.1;EVM0001839.1;EVM0002363.1;EVM0003242.1;EVM0003971.1;EVM0004417.1;EVM0004979.1;EVM0006314.1;EVM0006912.1;EVM0007360.1;
Sulfur metabolism	ko00920	13	EVM0000207.1;EVM0000718.1;EVM0000869.1;EVM0000906.1;EVM0003382.1;EVM0005070.1;EVM0005749.1;EVM0006491.1;EVM0006552.1;EVM0006782.1;EVM0007054.1;EVM0007785.1;EVM0008518.1;
One carbon pool by folate	ko00670	12	EVM0000416.2;EVM0000777.1;EVM0001665.1;EVM0002321.1;EVM0002844.1;EVM0003819.1;EVM0005169.1;EVM0005343.1;EVM0006182.1;EVM0006655.1;EVM0006710.1;EVM0007768.1;
Phenylalanine metabolism	ko00360	11	EVM0000037.1;EVM0000489.1;EVM0003030.1;EVM0003406.1;EVM0003837.1;EVM0003929.1;EVM0004011.1;EVM0005098.1;EVM0006380.1;EVM0007501.1;EVM0007694.1;
Degradation of aromatic compounds	ko01220	11	EVM0000219.1;EVM0000407.1;EVM0001096.1;EVM0001640.1;EVM0001842.1;EVM0001939.2;EVM0004214.1;EVM0006177.2;EVM0006309.1;EVM0007519.1;EVM0007610.1;
Cyanoamino acid metabolism	ko00460	10	EVM0000583.1;EVM0001057.1;EVM0004094.1;EVM0004295.1;EVM0004399.1;EVM0004642.1;EVM0006706.1;EVM0007047.1;EVM0007768.1;EVM0008165.1;
Non-homologous end-joining	ko03450	10	EVM0000477.1;EVM0001250.6;EVM0002482.1;EVM0002965.1;EVM0004878.1;EVM0005453.1;EVM0005867.1;EVM0006093.1;EVM0006911.1;EVM0007106.1;
Ether lipid metabolism	ko00565	9	EVM0000544.1;EVM0000729.2;EVM0003931.1;EVM0004193.1;EVM0005250.1;EVM0006000.3;EVM0007153.1;EVM0007533.1;EVM0008412.1;
Riboflavin metabolism	ko00740	9	EVM0000116.1;EVM0002337.1;EVM0003346.6;EVM0005230.1;EVM0005459.1;EVM0006280.1;EVM0006884.1;EVM0007720.1;EVM0008202.1;
Ascorbate and aldarate metabolism	ko00053	8	EVM0000067.1;EVM0000792.1;EVM0004961.1;EVM0005265.1;EVM0006183.2;EVM0007579.1;EVM0007911.1;EVM0008466.1;
Ubiquinone and other terpenoid-quinone biosynthesis	ko00130	8	EVM0000037.1;EVM0000489.1;EVM0000609.1;EVM0002829.1;EVM0003137.1;EVM0004414.1;EVM0006380.1;EVM0008127.1;
Selenocompound metabolism	ko00450	8	EVM0000894.1;EVM0003360.1;EVM0003382.1;EVM0003386.1;EVM0004704.1;EVM0006534.1;EVM0006552.1;EVM0007338.1;
Arachidonic acid metabolism	ko00590	8	EVM0000054.1;EVM0000583.1;EVM0001232.1;EVM0002981.1;EVM0004134.1;EVM0004185.1;EVM0005551.1;EVM0006538.1;
Nitrogen metabolism	ko00910	8	EVM0000418.1;EVM0001057.1;EVM0002234.1;EVM0002358.2;EVM0004010.1;EVM0005291.1;EVM0005418.1;EVM0006770.1;
Fatty acid biosynthesis	ko00061	7	EVM0000948.1;EVM0002400.2;EVM0003464.1;EVM0005971.1;EVM0006122.1;EVM0008229.1;EVM0008449.1;
Biotin metabolism	ko00780	7	EVM0000948.1;EVM0002211.1;EVM0004471.1;EVM0005971.1;EVM0006056.1;EVM0006920.1;EVM0008449.1;
Folate biosynthesis	ko00790	7	EVM0000002.1;EVM0001546.1;EVM0001768.1;EVM0004721.1;EVM0005319.5;EVM0006655.1;EVM0007120.1;
Sulfur relay system	ko04122	7	EVM0000010.1;EVM0000869.1;EVM0002161.1;EVM0002868.1;EVM0003571.1;EVM0007012.1;EVM0007102.1;
Taurine and hypotaurine metabolism	ko00430	6	EVM0000583.1;EVM0002716.2;EVM0003495.1;EVM0003793.9;EVM0006770.1;EVM0008165.1;
Other glycan degradation	ko00511	6	EVM0001328.1;EVM0001751.1;EVM0002013.1;EVM0002395.1;EVM0003375.1;EVM0005875.2;
Other types of O-glycan biosynthesis	ko00514	6	EVM0001937.1;EVM0003531.1;EVM0005390.1;EVM0005527.1;EVM0007348.1;EVM0008549.1;
Vitamin B6 metabolism	ko00750	6	EVM0003134.1;EVM0003598.1;EVM0005805.1;EVM0006670.1;EVM0006772.1;EVM0008588.1;
Fatty acid elongation	ko00062	5	EVM0000386.1;EVM0000392.1;EVM0001938.1;EVM0003179.1;EVM0005835.2;
Synthesis and degradation of ketone bodies	ko00072	4	EVM0002057.1;EVM0005642.1;EVM0008435.1;EVM0008691.1;
Glycosphingolipid biosynthesis - globo series	ko00603	4	EVM0002395.1;EVM0003153.1;EVM0003375.1;EVM0003470.1;
C5-Branched dibasic acid metabolism	ko00660	4	EVM0002959.1;EVM0003524.1;EVM0004812.1;EVM0007892.1;
Thiamine metabolism	ko00730	4	EVM0002161.1;EVM0003714.1;EVM0007841.1;EVM0008168.1;
Lipoic acid metabolism	ko00785	3	EVM0003806.1;EVM0007373.1;EVM0008398.1;
ABC transporters	ko02010	3	EVM0004541.1;EVM0004633.1;EVM0008534.1;
Carbapenem biosynthesis	ko00332	2	EVM0001901.1;EVM0005252.1;
Glycosaminoglycan degradation	ko00531	2	EVM0002395.1;EVM0003375.1;
alpha-Linolenic acid metabolism	ko00592	2	EVM0004178.1;EVM0006301.1;
Sesquiterpenoid and triterpenoid biosynthesis	ko00909	2	EVM0002948.1;EVM0007446.1;
Carotenoid biosynthesis	ko00906	1	EVM0005069.1;
beta-Lactam resistance	ko01501	1	EVM0004535.1;

## Sheet: Table S5
Table S5. Clusters of Orthologous Groups (KOG) functional classification of the G. purpuraceus genome
Gene ID	KOG ID	KOG Class Defination	Function Classification
EVM0006455.1	KOG3451	Uncharacterized conserved protein	Function unknown
EVM0000222.1	KOG0335	ATP-dependent RNA helicase	RNA processing and modification
EVM0001534.1	KOG1783	Small nuclear ribonucleoprotein F	RNA processing and modification
EVM0005296.1	KOG1681	Enoyl-CoA isomerase	Lipid transport and metabolism
EVM0006394.1	KOG2043	Signaling protein SWIFT and related BRCT domain proteins	--
EVM0002813.1	KOG1737	Oxysterol-binding protein	Lipid transport and metabolism
EVM0000049.1	KOG0157	Cytochrome P450 CYP4/CYP19/CYP26 subfamilies	--
EVM0004597.1	KOG4513	Phosphoglycerate mutase	Carbohydrate transport and metabolism
EVM0007579.1	KOG2450	Aldehyde dehydrogenase	Energy production and conversion
EVM0005568.1	KOG0254	Predicted transporter (major facilitator superfamily)	General function prediction only
EVM0002851.1	KOG0254	Predicted transporter (major facilitator superfamily)	General function prediction only
EVM0005269.1	KOG0157	Cytochrome P450 CYP4/CYP19/CYP26 subfamilies	--
EVM0001369.1	KOG1611	Predicted short chain-type dehydrogenase	General function prediction only
EVM0002479.1	KOG1611	Predicted short chain-type dehydrogenase	General function prediction only
EVM0002782.1	KOG1611	Predicted short chain-type dehydrogenase	General function prediction only
EVM0005894.1	KOG0157	Cytochrome P450 CYP4/CYP19/CYP26 subfamilies	--
EVM0008136.1	KOG1611	Predicted short chain-type dehydrogenase	General function prediction only
EVM0004235.1	KOG0211	Protein phosphatase 2A regulatory subunit A and related proteins	Signal transduction mechanisms
EVM0001775.1	KOG0771	Prolactin regulatory element-binding protein/Protein transport protein SEC12p	Intracellular trafficking, secretion, and vesicular transport
EVM0005832.1	KOG3334	Transcription initiation factor TFIID, subunit TAF9 (also component of histone acetyltransferase SAGA)	Transcription
EVM0001495.1	KOG0889	Histone acetyltransferase SAGA, TRRAP/TRA1 component, PI-3 kinase superfamily	--
EVM0002832.1	KOG0211	Protein phosphatase 2A regulatory subunit A and related proteins	Signal transduction mechanisms
EVM0003763.1	KOG2182	Hydrolytic enzymes of the alpha/beta hydrolase fold	--
EVM0001963.1	KOG0877	40S ribosomal protein S2/30S ribosomal protein S5	Translation, ribosomal structure and biogenesis
EVM0001795.1	KOG2322	N-methyl-D-aspartate receptor glutamate-binding subunit	Signal transduction mechanisms
EVM0004536.1	KOG3062	RNA polymerase II elongator associated protein	General function prediction only
EVM0003295.1	KOG4197	FOG: PPR repeat	General function prediction only
EVM0001519.1	KOG4727	U1-like Zn-finger protein	General function prediction only
EVM0001620.1	KOG0434	Isoleucyl-tRNA synthetase	Translation, ribosomal structure and biogenesis
EVM0001817.1	KOG0581	Mitogen-activated protein kinase kinase (MAP2K)	Signal transduction mechanisms
EVM0007989.1	KOG2747	Histone acetyltransferase (MYST family)	Chromatin structure and dynamics
EVM0002289.1	KOG3743	Recombination signal binding protein-J kappa(CBF1, Su(H), HS2NF5)	Transcription
EVM0007313.1	KOG2794	Delta-aminolevulinic acid dehydratase	Coenzyme transport and metabolism
EVM0001512.1	KOG2571	Chitin synthase/hyaluronan synthase (glycosyltransferases)	Cell wall/membrane/envelope biogenesis
EVM0007717.1	KOG0071	GTP-binding ADP-ribosylation factor Arf6 (dArf3)	Intracellular trafficking, secretion, and vesicular transport
EVM0000718.1	KOG1481	Cysteine synthase	Amino acid transport and metabolism
EVM0008142.1	KOG1339	Aspartyl protease	Posttranslational modification, protein turnover, chaperones
EVM0004933.1	KOG0011	Nucleotide excision repair factor NEF2, RAD23 component	Replication, recombination and repair
EVM0005915.1	KOG1213	Sister chromatid cohesion complex Cohesin, subunit RAD21/SCC1	Cell cycle control, cell division, chromosome partitioning
EVM0000462.1	KOG0348	ATP-dependent RNA helicase	RNA processing and modification
EVM0005666.1	KOG0880	Peptidyl-prolyl cis-trans isomerase	Posttranslational modification, protein turnover, chaperones
EVM0008367.1	KOG1472	Histone acetyltransferase SAGA/ADA, catalytic subunit PCAF/GCN5 and related proteins	--
EVM0000071.1	KOG0069	Glyoxylate/hydroxypyruvate reductase (D-isomer-specific 2-hydroxy acid dehydrogenase superfamily)	Energy production and conversion
EVM0004519.1	KOG0601	Cyclin-dependent kinase WEE1	Cell cycle control, cell division, chromosome partitioning
EVM0007791.1	KOG2490	Predicted membrane protein	Function unknown
EVM0004243.1	KOG1636	DNA polymerase delta processivity factor (proliferating cell nuclear antigen)	Replication, recombination and repair
EVM0004120.1	KOG3290	Peroxisomal phytanoyl-CoA hydroxylase	Lipid transport and metabolism
EVM0008533.1	KOG3519	Invasion-inducing protein TIAM1/CDC24 and related RhoGEF GTPases	Signal transduction mechanisms
EVM0006490.1	KOG2161	Glucosidase I	Carbohydrate transport and metabolism
EVM0008570.1	KOG2565	Predicted hydrolases or acyltransferases (alpha/beta hydrolase superfamily)	General function prediction only
EVM0007932.1	KOG2795	Catalytic subunit of the meiotic double strand break transesterase	Replication, recombination and repair
EVM0005857.1	KOG0463	GTP-binding protein GP-1	General function prediction only
EVM0002448.1	KOG1721	FOG: Zn-finger	General function prediction only
EVM0000725.1	KOG0605	NDR and related serine/threonine kinases	General function prediction only
EVM0006421.1	KOG0490	Transcription factor, contains HOX domain	General function prediction only
EVM0005912.1	KOG0062	ATPase component of ABC transporters with duplicated ATPase domains/Translation elongation factor EF-3b	--
EVM0005239.1	KOG2806	Chitinase	Carbohydrate transport and metabolism
EVM0007424.1	KOG1980	Uncharacterized conserved protein	Function unknown
EVM0004297.1	KOG0082	G-protein alpha subunit (small G protein superfamily)	--
EVM0008687.1	KOG3923	D-aspartate oxidase	Amino acid transport and metabolism
EVM0003512.1	KOG1579	Homocysteine S-methyltransferase	Amino acid transport and metabolism
EVM0004654.1	KOG0002	60s ribosomal protein L39	Translation, ribosomal structure and biogenesis
EVM0002449.1	KOG0549	FKBP-type peptidyl-prolyl cis-trans isomerase	Posttranslational modification, protein turnover, chaperones
EVM0001986.1	KOG2812	Uncharacterized conserved protein	Function unknown
EVM0007289.6	KOG1453	Chimaerin and related Rho GTPase activating proteins	Signal transduction mechanisms
EVM0002659.1	KOG0788	S-adenosylmethionine decarboxylase	Signal transduction mechanisms
EVM0003902.1	KOG4526	Predicted membrane protein	Function unknown
EVM0004883.1	KOG4628	Predicted E3 ubiquitin ligase	Posttranslational modification, protein turnover, chaperones
EVM0002039.1	KOG1401	Acetylornithine aminotransferase	Amino acid transport and metabolism
EVM0006844.1	KOG2935	Ataxin 3/Josephin	General function prediction only
EVM0003643.1	KOG1760	Molecular chaperone Prefoldin, subunit 4	Posttranslational modification, protein turnover, chaperones
EVM0004672.1	KOG2437	Muskelin	Signal transduction mechanisms
EVM0002466.1	KOG1383	Glutamate decarboxylase/sphingosine phosphate lyase	Amino acid transport and metabolism
EVM0003674.1	KOG3780	Thioredoxin binding protein TBP-2/VDUP1	General function prediction only
EVM0008411.1	KOG0016	Enoyl-CoA hydratase/isomerase	Lipid transport and metabolism
EVM0000721.1	KOG2981	Protein involved in autophagocytosis during starvation	General function prediction only
EVM0004234.1	KOG2647	Predicted Dolichyl-phosphate-mannose-protein mannosyltransferase	General function prediction only
EVM0000756.1	KOG1592	Asparaginase	Amino acid transport and metabolism
EVM0002029.1	KOG3958	Putative dynamitin	Cytoskeleton
EVM0003963.1	KOG0752	Mitochondrial solute carrier protein	Energy production and conversion
EVM0002246.1	KOG4269	Rac GTPase-activating protein BCR/ABR	Signal transduction mechanisms
EVM0006769.1	KOG0960	Mitochondrial processing peptidase, beta subunit, and related enzymes (insulinase superfamily)	Posttranslational modification, protein turnover, chaperones
EVM0002224.2	KOG4387	Ornithine decarboxylase antizyme	Amino acid transport and metabolism
EVM0001180.1	KOG2079	Vacuolar assembly/sorting protein VPS8	Intracellular trafficking, secretion, and vesicular transport
EVM0003401.1	KOG1815	Predicted E3 ubiquitin ligase	Posttranslational modification, protein turnover, chaperones
EVM0006389.1	KOG2604	Subunit of cis-Golgi transport vesicle tethering complex - Sec34p	Intracellular trafficking, secretion, and vesicular transport
EVM0000480.1	KOG3172	Small nuclear ribonucleoprotein Sm D3	RNA processing and modification
EVM0001246.1	KOG2307	Low density lipoprotein receptor	Intracellular trafficking, secretion, and vesicular transport
EVM0000088.1	KOG1907	Phosphoribosylformylglycinamidine synthase	Nucleotide transport and metabolism
EVM0006472.1	KOG2571	Chitin synthase/hyaluronan synthase (glycosyltransferases)	Cell wall/membrane/envelope biogenesis
EVM0004495.1	KOG1885	Lysyl-tRNA synthetase (class II)	Translation, ribosomal structure and biogenesis
EVM0004962.1	KOG1613	Exosomal 3'-5' exoribonuclease complex, subunit Rrp43	Translation, ribosomal structure and biogenesis
EVM0000950.1	KOG1250	Threonine/serine dehydratases	Amino acid transport and metabolism
EVM0001916.1	KOG1844	PHD Zn-finger proteins	General function prediction only
EVM0006870.2	KOG2094	Predicted DNA damage inducible protein	Replication, recombination and repair
EVM0004990.1	KOG1652	Mitochondrial import inner membrane translocase, subunit TIM17	Intracellular trafficking, secretion, and vesicular transport
EVM0004906.1	KOG2671	Putative RNA methylase	Replication, recombination and repair
EVM0006618.1	KOG0981	DNA topoisomerase I	Replication, recombination and repair
EVM0003291.1	KOG1176	Acyl-CoA synthetase	Lipid transport and metabolism
EVM0000667.1	KOG3754	Gamma-glutamylcysteine synthetase	Coenzyme transport and metabolism
EVM0006047.1	KOG2751	Beclin-like protein	Signal transduction mechanisms
EVM0003305.1	KOG1758	Mitochondrial F1F0-ATP synthase, subunit delta/ATP16	Energy production and conversion
EVM0006443.1	KOG1561	CCAAT-binding factor, subunit B (HAP2)	Transcription
EVM0006989.2	KOG0156	Cytochrome P450 CYP2 subfamily	Secondary metabolites biosynthesis, transport and catabolism
EVM0007490.1	KOG0156	Cytochrome P450 CYP2 subfamily	Secondary metabolites biosynthesis, transport and catabolism
EVM0007928.1	KOG2504	Monocarboxylate transporter	Carbohydrate transport and metabolism
EVM0004237.1	KOG1195	Arginyl-tRNA synthetase	Translation, ribosomal structure and biogenesis
EVM0008334.1	KOG2204	Mannosyl-oligosaccharide alpha-1,2-mannosidase and related glycosyl hydrolases	Carbohydrate transport and metabolism
EVM0001932.1	KOG2458	Endoplasmic reticulum protein EP58, contains filamin rod domain and KDEL motif	General function prediction only
EVM0001604.1	KOG0156	Cytochrome P450 CYP2 subfamily	Secondary metabolites biosynthesis, transport and catabolism
EVM0001989.1	KOG0156	Cytochrome P450 CYP2 subfamily	Secondary metabolites biosynthesis, transport and catabolism
EVM0008025.1	KOG0156	Cytochrome P450 CYP2 subfamily	Secondary metabolites biosynthesis, transport and catabolism
EVM0004801.1	KOG0156	Cytochrome P450 CYP2 subfamily	Secondary metabolites biosynthesis, transport and catabolism
EVM0002355.2	KOG3789	Nitrogen permease regulator NLRG/NPR2	Inorganic ion transport and metabolism
EVM0004273.1	KOG1164	Casein kinase (serine/threonine/tyrosine protein kinase)	Signal transduction mechanisms
EVM0000409.2	KOG0527	HMG-box transcription factor	Transcription
EVM0003794.1	KOG1036	Mitotic spindle checkpoint protein BUB3, WD repeat superfamily	Cell cycle control, cell division, chromosome partitioning
EVM0003552.1	KOG0156	Cytochrome P450 CYP2 subfamily	Secondary metabolites biosynthesis, transport and catabolism
EVM0000379.3	KOG0527	HMG-box transcription factor	Transcription
EVM0004248.1	KOG0156	Cytochrome P450 CYP2 subfamily	Secondary metabolites biosynthesis, transport and catabolism
EVM0008686.1	KOG0156	Cytochrome P450 CYP2 subfamily	Secondary metabolites biosynthesis, transport and catabolism
EVM0005583.2	KOG1269	SAM-dependent methyltransferases	--
EVM0002247.1	KOG0018	Structural maintenance of chromosome protein 1 (sister chromatid cohesion complex Cohesin, subunit SMC1)	Cell cycle control, cell division, chromosome partitioning
EVM0006287.1	KOG3393	Predicted membrane protein	Function unknown
EVM0008273.1	KOG2846	Predicted membrane protein	Function unknown
EVM0003922.1	KOG1575	Voltage-gated shaker-like K+ channel, subunit beta/KCNAB	Energy production and conversion
EVM0004490.1	KOG3657	Mitochondrial DNA polymerase gamma, catalytic subunit	Replication, recombination and repair
EVM0006666.1	KOG0156	Cytochrome P450 CYP2 subfamily	Secondary metabolites biosynthesis, transport and catabolism
EVM0001855.1	KOG3354	Gluconate kinase	Carbohydrate transport and metabolism
EVM0006390.1	KOG2146	Splicing coactivator SRm160/300, subunit SRm160 (contains PWI domain)	--
EVM0002531.1	KOG1691	emp24/gp25L/p24 family of membrane trafficking proteins	Intracellular trafficking, secretion, and vesicular transport
EVM0005735.1	KOG3216	Diamine acetyltransferase	Amino acid transport and metabolism
EVM0007531.1	KOG2240	RNA polymerase II general transcription factor BTF3 and related proteins	Transcription
EVM0004165.1	KOG1703	Adaptor protein Enigma and related PDZ-LIM proteins	--
EVM0001096.1	KOG0158	Cytochrome P450 CYP3/CYP5/CYP6/CYP9 subfamilies	Secondary metabolites biosynthesis, transport and catabolism
EVM0005265.1	KOG1573	Aldehyde reductase	General function prediction only
EVM0004198.1	KOG1257	NADP+-dependent malic enzyme	Energy production and conversion
EVM0000864.1	KOG4324	Guanine nucleotide exchange factor	Intracellular trafficking, secretion, and vesicular transport
EVM0006030.1	KOG1532	GTPase XAB1, interacts with DNA repair protein XPA	Replication, recombination and repair
EVM0004595.1	KOG0433	Isoleucyl-tRNA synthetase	Translation, ribosomal structure and biogenesis
EVM0006093.1	KOG2519	5'-3' exonuclease	Replication, recombination and repair
EVM0003201.1	KOG1437	Fasciclin and related adhesion glycoproteins	--
EVM0001928.1	KOG2595	Predicted GTPase activator protein	Signal transduction mechanisms
EVM0008306.1	KOG1577	Aldo/keto reductase family proteins	General function prediction only
EVM0008207.1	KOG0347	RNA helicase	RNA processing and modification
EVM0004082.1	KOG0123	Polyadenylate-binding protein (RRM superfamily)	--
EVM0002494.1	KOG0660	Mitogen-activated protein kinase	Signal transduction mechanisms
EVM0000685.1	KOG0116	RasGAP SH3 binding protein rasputin, contains NTF2 and RRM domains	Signal transduction mechanisms
EVM0005535.2	KOG0787	Dehydrogenase kinase	Signal transduction mechanisms
EVM0003158.1	KOG1908	Ribonuclease inhibitor type leucine-rich repeat proteins	RNA processing and modification
EVM0001069.1	KOG1039	Predicted E3 ubiquitin ligase	Posttranslational modification, protein turnover, chaperones
EVM0006700.1	KOG1166	Mitotic checkpoint serine/threonine protein kinase	Cell cycle control, cell division, chromosome partitioning
EVM0000959.1	KOG0070	GTP-binding ADP-ribosylation factor Arf1	Intracellular trafficking, secretion, and vesicular transport
EVM0005215.1	KOG0660	Mitogen-activated protein kinase	Signal transduction mechanisms
EVM0004698.1	KOG2154	Predicted nucleolar protein involved in ribosome biogenesis	Translation, ribosomal structure and biogenesis
EVM0004230.1	KOG4505	Na+/H+ antiporter	Inorganic ion transport and metabolism
EVM0000957.1	KOG2916	Translation initiation factor 2, alpha subunit (eIF-2alpha)	Translation, ribosomal structure and biogenesis
EVM0007620.1	KOG0054	Multidrug resistance-associated protein/mitoxantrone resistance protein, ABC superfamily	Secondary metabolites biosynthesis, transport and catabolism
EVM0007589.1	KOG0857	60s ribosomal protein L10	Translation, ribosomal structure and biogenesis
EVM0001280.1	KOG0054	Multidrug resistance-associated protein/mitoxantrone resistance protein, ABC superfamily	Secondary metabolites biosynthesis, transport and catabolism
EVM0001568.1	KOG3154	Uncharacterized conserved protein	Function unknown
EVM0001529.1	KOG0242	Kinesin-like protein	Cytoskeleton
EVM0004144.1	KOG4042	Dynactin subunit p27/WS-3, involved in transport of organelles along microtubules	--
EVM0003885.2	KOG0266	WD40 repeat-containing protein	General function prediction only
EVM0008321.1	KOG0266	WD40 repeat-containing protein	General function prediction only
EVM0005875.2	KOG2230	Predicted beta-mannosidase	Carbohydrate transport and metabolism
EVM0007187.1	KOG2959	Transcriptional regulator	Transcription
EVM0007673.1	KOG0554	Asparaginyl-tRNA synthetase (mitochondrial)	Translation, ribosomal structure and biogenesis
EVM0001473.1	KOG3428	Small nuclear ribonucleoprotein SMD1 and related snRNPs	RNA processing and modification
EVM0002505.1	KOG1349	Gpi-anchor transamidase	Posttranslational modification, protein turnover, chaperones
EVM0005866.1	KOG1716	Dual specificity phosphatase	Defense mechanisms
EVM0001450.1	KOG2778	Ubiquitin C-terminal hydrolase	Posttranslational modification, protein turnover, chaperones
EVM0004573.1	KOG2851	Eukaryotic-type DNA primase, catalytic (small) subunit	Replication, recombination and repair
EVM0003175.2	KOG1434	Meiotic recombination protein Dmc1	--
EVM0001832.1	KOG1984	Vesicle coat complex COPII, subunit SFB3	Intracellular trafficking, secretion, and vesicular transport
EVM0001847.1	KOG3041	Nucleoside diphosphate-sugar hydrolase of the MutT (NUDIX) family	Replication, recombination and repair
EVM0005595.1	KOG0054	Multidrug resistance-associated protein/mitoxantrone resistance protein, ABC superfamily	Secondary metabolites biosynthesis, transport and catabolism
EVM0007924.1	KOG2654	Uncharacterized conserved protein	Function unknown
EVM0004828.1	KOG3438	DNA-directed RNA polymerase, subunit L	Transcription
EVM0001510.1	KOG0217	Mismatch repair ATPase MSH6 (MutS family)	Replication, recombination and repair
EVM0003819.1	KOG3082	Methionyl-tRNA formyltransferase	Translation, ribosomal structure and biogenesis
EVM0002844.1	KOG3093	5-formyltetrahydrofolate cyclo-ligase	Coenzyme transport and metabolism
EVM0003991.1	KOG2257	N-acetylglucosaminyltransferase complex, subunit PIG-P, required for phosphatidylinositol biosynthesis	Function unknown
EVM0006534.1	KOG0404	Thioredoxin reductase	Posttranslational modification, protein turnover, chaperones
EVM0000889.1	KOG0725	Reductases with broad range of substrate specificities	General function prediction only
EVM0007827.1	KOG0024	Sorbitol dehydrogenase	Secondary metabolites biosynthesis, transport and catabolism
EVM0005182.1	KOG0527	HMG-box transcription factor	Transcription
EVM0001801.1	KOG0451	Predicted 2-oxoglutarate dehydrogenase, E1 subunit	Carbohydrate transport and metabolism
EVM0001828.1	KOG3655	Drebrins and related actin binding proteins	Cytoskeleton
EVM0000067.1	KOG2456	Aldehyde dehydrogenase	Energy production and conversion
EVM0005210.1	KOG1287	Amino acid transporters	Amino acid transport and metabolism
EVM0008220.1	KOG1865	Ubiquitin carboxyl-terminal hydrolase	Posttranslational modification, protein turnover, chaperones
EVM0004257.1	KOG0254	Predicted transporter (major facilitator superfamily)	General function prediction only
EVM0001085.1	KOG3446	NADH:ubiquinone oxidoreductase NDUFA2/B8 subunit	Energy production and conversion
EVM0006836.1	KOG1229	3'5'-cyclic nucleotide phosphodiesterases	Signal transduction mechanisms
EVM0007337.1	KOG2615	Permease of the major facilitator superfamily	General function prediction only
EVM0008496.1	KOG3213	Transcription factor IIB	Transcription
EVM0006948.1	KOG2615	Permease of the major facilitator superfamily	General function prediction only
EVM0004765.1	KOG1721	FOG: Zn-finger	General function prediction only
EVM0006903.1	KOG1986	Vesicle coat complex COPII, subunit SEC23	Intracellular trafficking, secretion, and vesicular transport
EVM0003419.1	KOG0691	Molecular chaperone (DnaJ superfamily)	Posttranslational modification, protein turnover, chaperones
EVM0002133.1	KOG0291	WD40-repeat-containing subunit of the 18S rRNA processing complex	RNA processing and modification
EVM0007966.1	KOG2593	Transcription initiation factor IIE, alpha subunit	Transcription
EVM0005924.1	KOG4197	FOG: PPR repeat	General function prediction only
EVM0003875.1	KOG0533	RRM motif-containing protein	RNA processing and modification
EVM0008430.1	KOG2722	Predicted membrane protein	Function unknown
EVM0005565.1	KOG4157	beta-1,6-N-acetylglucosaminyltransferase, contains WSC domain	--
EVM0002176.1	KOG0533	RRM motif-containing protein	RNA processing and modification
EVM0001813.1	KOG3326	Uncharacterized conserved protein	Function unknown
EVM0002638.1	KOG0326	ATP-dependent RNA helicase	RNA processing and modification
EVM0007472.1	KOG0374	Serine/threonine specific protein phosphatase PP1, catalytic subunit	--
EVM0002633.1	KOG4842	Protein involved in sister chromatid separation and/or segregation	Cell cycle control, cell division, chromosome partitioning
EVM0002283.1	KOG0381	HMG box-containing protein	General function prediction only
EVM0002858.1	KOG0396	Uncharacterized conserved protein	Function unknown
EVM0003382.1	KOG0053	Cystathionine beta-lyases/cystathionine gamma-synthases	Amino acid transport and metabolism
EVM0000640.1	KOG1764	5'-AMP-activated protein kinase, gamma subunit	Energy production and conversion
EVM0003847.1	KOG0001	Ubiquitin and ubiquitin-like proteins	--
EVM0008266.1	KOG2903	Predicted glutathione S-transferase	Posttranslational modification, protein turnover, chaperones
EVM0005816.1	KOG2903	Predicted glutathione S-transferase	Posttranslational modification, protein turnover, chaperones
EVM0005753.1	KOG2528	Sorting nexin SNX9/SH3PX1 and related proteins	Intracellular trafficking, secretion, and vesicular transport
EVM0003031.1	KOG0134	NADH:flavin oxidoreductase/12-oxophytodienoate reductase	--
EVM0003919.1	KOG2536	MAM33, mitochondrial matrix glycoprotein	Energy production and conversion
EVM0004067.2	KOG2063	Vacuolar assembly/sorting proteins VPS39/VAM6/VPS3	Intracellular trafficking, secretion, and vesicular transport
EVM0003029.1	KOG0417	Ubiquitin-protein ligase	Posttranslational modification, protein turnover, chaperones
EVM0007040.1	KOG0063	RNAse L inhibitor, ABC superfamily	RNA processing and modification
EVM0000424.1	KOG3258	Parvulin-like peptidyl-prolyl cis-trans isomerase	Posttranslational modification, protein turnover, chaperones
EVM0007298.1	KOG1878	Nuclear receptor coregulator SMRT/SMRTER, contains Myb-like domains	Transcription
EVM0000815.1	KOG2459	GPI transamidase complex, GPI17/PIG-S component, involved in glycosylphosphatidylinositol anchor biosynthesis	--
EVM0003987.1	KOG0118	FOG: RRM domain	General function prediction only
EVM0001594.1	KOG1050	Trehalose-6-phosphate synthase component TPS1 and related subunits	Carbohydrate transport and metabolism
EVM0003827.3	KOG1661	Protein-L-isoaspartate(D-aspartate) O-methyltransferase	Posttranslational modification, protein turnover, chaperones
EVM0000039.3	KOG0530	Protein farnesyltransferase, alpha subunit/protein geranylgeranyltransferase type I, alpha subunit	Posttranslational modification, protein turnover, chaperones
EVM0007310.1	KOG2025	Chromosome condensation complex Condensin, subunit G	--
EVM0003128.1	KOG0455	Homoserine dehydrogenase	Amino acid transport and metabolism
EVM0003167.1	KOG3770	Acid sphingomyelinase and PHM5 phosphate metabolism protein	Lipid transport and metabolism
EVM0004398.1	KOG0559	Dihydrolipoamide succinyltransferase (2-oxoglutarate dehydrogenase, E2 subunit)	Energy production and conversion
EVM0001541.1	KOG4784	Uncharacterized conserved protein	Function unknown
EVM0000378.1	KOG1756	Histone 2A	Chromatin structure and dynamics
EVM0004955.1	KOG1744	Histone H2B	Chromatin structure and dynamics
EVM0008308.1	KOG0118	FOG: RRM domain	General function prediction only
EVM0006693.1	KOG1849	Regulator of spindle pole body duplication	Cell cycle control, cell division, chromosome partitioning
EVM0000493.2	KOG0229	Phosphatidylinositol-4-phosphate 5-kinase	Signal transduction mechanisms
EVM0008248.1	KOG0414	Chromosome condensation complex Condensin, subunit D2	--
EVM0007741.1	KOG1745	Histones H3 and H4	Chromatin structure and dynamics
EVM0005447.1	KOG0583	Serine/threonine protein kinase	Signal transduction mechanisms
EVM0005818.1	KOG1745	Histones H3 and H4	Chromatin structure and dynamics
EVM0003337.1	KOG2280	Vacuolar assembly/sorting protein VPS16	Intracellular trafficking, secretion, and vesicular transport
EVM0006060.1	KOG1744	Histone H2B	Chromatin structure and dynamics
EVM0000620.1	KOG1399	Flavin-containing monooxygenase	Secondary metabolites biosynthesis, transport and catabolism
EVM0002059.1	KOG2226	Proteins containing regions of low-complexity	General function prediction only
EVM0004771.3	KOG1134	Uncharacterized conserved protein	General function prediction only
EVM0002349.1	KOG2613	NMD protein affecting ribosome stability and mRNA decay	Translation, ribosomal structure and biogenesis
EVM0000354.1	KOG0205	Plasma membrane H+-transporting ATPase	Inorganic ion transport and metabolism
EVM0001410.1	KOG2927	Membrane component of ER protein translocation complex	Intracellular trafficking, secretion, and vesicular transport
EVM0002493.1	KOG1441	Glucose-6-phosphate/phosphate and phosphoenolpyruvate/phosphate antiporter	--
EVM0003645.1	KOG1985	Vesicle coat complex COPII, subunit SEC24/subunit SFB2	Intracellular trafficking, secretion, and vesicular transport
EVM0008032.1	KOG3202	SNARE protein TLG1/Syntaxin 6	Intracellular trafficking, secretion, and vesicular transport
EVM0002136.1	KOG1818	Membrane trafficking and cell signaling protein HRS, contains VHS and FYVE domains	--
EVM0000830.1	KOG1879	UDP-glucose:glycoprotein glucosyltransferase	Carbohydrate transport and metabolism
EVM0001342.1	KOG4614	Inner membrane protein required for assembly of the F0 sector of ATP synthase	Posttranslational modification, protein turnover, chaperones
EVM0006315.1	KOG0157	Cytochrome P450 CYP4/CYP19/CYP26 subfamilies	--
EVM0002918.1	KOG1518	Coproporphyrinogen III oxidase CPO/HEM13	Coenzyme transport and metabolism
EVM0000320.1	KOG2533	Permease of the major facilitator superfamily	Carbohydrate transport and metabolism
EVM0002415.1	KOG4392	RNA polymerase, subunit L	Transcription
EVM0000775.1	KOG1742	60s ribosomal protein L15/L27	Translation, ribosomal structure and biogenesis
EVM0003513.1	KOG4265	Predicted E3 ubiquitin ligase	Posttranslational modification, protein turnover, chaperones
EVM0003420.1	KOG0533	RRM motif-containing protein	RNA processing and modification
EVM0004281.1	KOG2485	Conserved ATP/GTP binding protein	General function prediction only
EVM0008501.1	KOG1205	Predicted dehydrogenase	Secondary metabolites biosynthesis, transport and catabolism
EVM0006882.3	KOG0575	Polo-like serine/threonine protein kinase	Cell cycle control, cell division, chromosome partitioning
EVM0008387.1	KOG0800	FOG: Predicted E3 ubiquitin ligase	Posttranslational modification, protein turnover, chaperones
EVM0006019.1	KOG0156	Cytochrome P450 CYP2 subfamily	Secondary metabolites biosynthesis, transport and catabolism
EVM0006112.1	KOG0548	Molecular co-chaperone STI1	Posttranslational modification, protein turnover, chaperones
EVM0001258.1	KOG4115	Dynein-associated protein Roadblock	--
EVM0008432.1	KOG2861	Uncharacterized conserved protein	Function unknown
EVM0000735.1	KOG1784	Small Nuclear ribonucleoprotein splicing factor	RNA processing and modification
EVM0003202.1	KOG1430	C-3 sterol dehydrogenase/3-beta-hydroxysteroid dehydrogenase and related dehydrogenases	--
EVM0006377.1	KOG2581	26S proteasome regulatory complex, subunit RPN3/PSMD3	Posttranslational modification, protein turnover, chaperones
EVM0004620.1	KOG1546	Metacaspase involved in regulation of apoptosis	--
EVM0003508.1	KOG0292	Vesicle coat complex COPI, alpha subunit	Intracellular trafficking, secretion, and vesicular transport
EVM0008162.1	KOG0157	Cytochrome P450 CYP4/CYP19/CYP26 subfamilies	--
EVM0005267.1	KOG0157	Cytochrome P450 CYP4/CYP19/CYP26 subfamilies	--
EVM0007103.1	KOG2447	Oligosaccharyltransferase, delta subunit (ribophorin II)	Posttranslational modification, protein turnover, chaperones
EVM0000115.1	KOG2431	1, 2-alpha-mannosidase	Carbohydrate transport and metabolism
EVM0007968.1	KOG1276	Protoporphyrinogen oxidase	Coenzyme transport and metabolism
EVM0000523.1	KOG1646	40S ribosomal protein S6	Translation, ribosomal structure and biogenesis
EVM0001637.1	KOG0400	40S ribosomal protein S13	Translation, ribosomal structure and biogenesis
EVM0004826.1	KOG2458	Endoplasmic reticulum protein EP58, contains filamin rod domain and KDEL motif	General function prediction only
EVM0007975.1	KOG0318	WD40 repeat stress protein/actin interacting protein	Cytoskeleton
EVM0005446.1	KOG0823	Predicted E3 ubiquitin ligase	Posttranslational modification, protein turnover, chaperones
EVM0002679.2	KOG0157	Cytochrome P450 CYP4/CYP19/CYP26 subfamilies	--
EVM0008391.2	KOG1920	IkappaB kinase complex, IKAP component	Transcription
EVM0002196.2	KOG0823	Predicted E3 ubiquitin ligase	Posttranslational modification, protein turnover, chaperones
EVM0006644.1	KOG3387	60S ribosomal protein 15.5kD/SNU13, NHP2/L7A family (includes ribonuclease P subunit p38), involved in splicing	--
EVM0006217.1	KOG1641	Mitochondrial chaperonin	Posttranslational modification, protein turnover, chaperones
EVM0003097.1	KOG0254	Predicted transporter (major facilitator superfamily)	General function prediction only
EVM0002327.1	KOG0254	Predicted transporter (major facilitator superfamily)	General function prediction only
EVM0005733.1	KOG4039	Serine/threonine kinase TIP30/CC3	Signal transduction mechanisms
EVM0003959.1	KOG4039	Serine/threonine kinase TIP30/CC3	Signal transduction mechanisms
EVM0001724.1	KOG2109	WD40 repeat protein	General function prediction only
EVM0001202.1	KOG2597	Predicted aminopeptidase of the M17 family	General function prediction only
EVM0004564.1	KOG1268	Glucosamine 6-phosphate synthetases, contain amidotransferase and phosphosugar isomerase domains	Cell wall/membrane/envelope biogenesis
EVM0007925.1	KOG0023	Alcohol dehydrogenase, class V	Secondary metabolites biosynthesis, transport and catabolism
EVM0008045.1	KOG2615	Permease of the major facilitator superfamily	General function prediction only
EVM0007249.1	KOG3148	Glucosamine-6-phosphate isomerase	Carbohydrate transport and metabolism
EVM0003106.1	KOG1550	Extracellular protein SEL-1 and related proteins	--
EVM0001746.1	KOG1282	Serine carboxypeptidases (lysosomal cathepsin A)	--
EVM0000276.1	KOG1620	Inositol polyphosphate multikinase, component of the ARGR transcription regulatory complex	--
EVM0001591.1	KOG1339	Aspartyl protease	Posttranslational modification, protein turnover, chaperones
EVM0004704.1	KOG0053	Cystathionine beta-lyases/cystathionine gamma-synthases	Amino acid transport and metabolism
EVM0006017.1	KOG1611	Predicted short chain-type dehydrogenase	General function prediction only
EVM0001040.1	KOG3875	Peroxisomal biogenesis protein peroxin	Intracellular trafficking, secretion, and vesicular transport
EVM0003221.1	KOG0254	Predicted transporter (major facilitator superfamily)	General function prediction only
EVM0003187.1	KOG2451	Aldehyde dehydrogenase	Energy production and conversion
EVM0003414.1	KOG1429	dTDP-glucose 4-6-dehydratase/UDP-glucuronic acid decarboxylase	--
EVM0004483.1	KOG1269	SAM-dependent methyltransferases	--
EVM0005127.1	KOG1269	SAM-dependent methyltransferases	--
EVM0003743.1	KOG0205	Plasma membrane H+-transporting ATPase	Inorganic ion transport and metabolism
EVM0007987.1	KOG0032	Ca2+/calmodulin-dependent protein kinase, EF-Hand protein superfamily	Signal transduction mechanisms
EVM0003392.1	KOG0865	Cyclophilin type peptidyl-prolyl cis-trans isomerase	Posttranslational modification, protein turnover, chaperones
EVM0003897.1	KOG4690	Uncharacterized conserved protein	Function unknown
EVM0005318.1	KOG3463	Transcription initiation factor IIA, gamma subunit	Transcription
EVM0005877.1	KOG0648	Predicted NUDIX hydrolase FGF-2 and related proteins	Signal transduction mechanisms
EVM0008244.1	KOG1212	Amidases	--
EVM0005845.1	KOG0583	Serine/threonine protein kinase	Signal transduction mechanisms
EVM0003220.1	KOG4733	FOG: RRM domain	General function prediction only
EVM0004299.1	KOG2084	Predicted histone tail methylase containing SET domain	Chromatin structure and dynamics
EVM0001825.1	KOG0046	Ca2+-binding actin-bundling protein (fimbrin/plastin), EF-Hand protein superfamily	Cytoskeleton
EVM0000074.1	KOG0829	60S ribosomal protein L18A	Translation, ribosomal structure and biogenesis
EVM0005563.2	KOG1432	Predicted DNA repair exonuclease SIA1	General function prediction only
EVM0004343.1	KOG0122	Translation initiation factor 3, subunit g (eIF-3g)	Translation, ribosomal structure and biogenesis
EVM0000616.1	KOG0054	Multidrug resistance-associated protein/mitoxantrone resistance protein, ABC superfamily	Secondary metabolites biosynthesis, transport and catabolism
EVM0000132.1	KOG1254	ATP-citrate lyase	Energy production and conversion
EVM0007113.1	KOG1502	Flavonol reductase/cinnamoyl-CoA reductase	Defense mechanisms
EVM0000174.1	KOG1502	Flavonol reductase/cinnamoyl-CoA reductase	Defense mechanisms
EVM0000549.1	KOG0743	AAA+-type ATPase	Posttranslational modification, protein turnover, chaperones
EVM0007087.1	KOG4750	Serine O-acetyltransferase	Amino acid transport and metabolism
EVM0007001.1	KOG1370	S-adenosylhomocysteine hydrolase	Coenzyme transport and metabolism
EVM0000669.1	KOG1773	Stress responsive protein	General function prediction only
EVM0003710.1	KOG0867	Glutathione S-transferase	Posttranslational modification, protein turnover, chaperones
EVM0002098.1	KOG0082	G-protein alpha subunit (small G protein superfamily)	--
EVM0002496.1	KOG3790	Uncharacterized conserved protein	Function unknown
EVM0007530.1	KOG0305	Anaphase promoting complex, Cdc20, Cdh1, and Ama1 subunits	--
EVM0002528.1	KOG2446	Glucose-6-phosphate isomerase	Carbohydrate transport and metabolism
EVM0004143.2	KOG2582	COP9 signalosome, subunit CSN3	--
EVM0002822.4	KOG3135	1,4-benzoquinone reductase-like; Trp repressor binding protein-like/protoplast-secreted protein	General function prediction only
EVM0001670.1	KOG3135	1,4-benzoquinone reductase-like; Trp repressor binding protein-like/protoplast-secreted protein	General function prediction only
EVM0008355.1	KOG1826	Ras GTPase activating protein RasGAP/neurofibromin	Defense mechanisms
EVM0000405.1	KOG2951	Inositol monophosphatase	Carbohydrate transport and metabolism
EVM0006158.2	KOG2868	Decapping enzyme complex component DCP1	--
EVM0002592.1	KOG1825	Fry-like conserved proteins	General function prediction only
EVM0005807.1	KOG1979	DNA mismatch repair protein - MLH1 family	Replication, recombination and repair
EVM0003180.1	KOG2590	RNA-binding protein LARP/SRO9 and related La domain proteins	--
EVM0000689.1	KOG0539	Sphingolipid fatty acid hydroxylase	Lipid transport and metabolism
EVM0008046.1	KOG0758	Mitochondrial carnitine-acylcarnitine carrier protein	Energy production and conversion
EVM0002986.1	KOG1101	Apoptosis inhibitor IAP1 and related BIR domain proteins	--
EVM0000237.1	KOG1164	Casein kinase (serine/threonine/tyrosine protein kinase)	Signal transduction mechanisms
EVM0001240.1	KOG2321	WD40 repeat protein	General function prediction only
EVM0001966.1	KOG2348	Urea transporter	Amino acid transport and metabolism
EVM0004156.1	KOG3332	N-acetylglucosaminyl phosphatidylinositol de-N-acetylase	Cell wall/membrane/envelope biogenesis
EVM0007610.1	KOG2614	Kynurenine 3-monooxygenase and related flavoprotein monooxygenases	--
EVM0007520.1	KOG1001	Helicase-like transcription factor HLTF/DNA helicase RAD5, DEAD-box superfamily	--
EVM0005731.1	KOG0082	G-protein alpha subunit (small G protein superfamily)	--
EVM0004932.1	KOG1600	Fatty acid desaturase	Lipid transport and metabolism
EVM0003684.1	KOG3998	Putative cargo transport protein ERV29	Intracellular trafficking, secretion, and vesicular transport
EVM0000221.1	KOG2347	Sec5 subunit of exocyst complex	Intracellular trafficking, secretion, and vesicular transport
EVM0006473.1	KOG1177	Long chain fatty acid acyl-CoA ligase	Lipid transport and metabolism
EVM0005207.1	KOG2457	A/G-specific adenine DNA glycosylase	Replication, recombination and repair
EVM0006902.1	KOG0718	Molecular chaperone (DnaJ superfamily)	Posttranslational modification, protein turnover, chaperones
EVM0001636.2	KOG4476	Gluconate transport-inducing protein	--
EVM0003195.1	KOG2861	Uncharacterized conserved protein	Function unknown
EVM0000326.1	KOG3720	Lysosomal & prostatic acid phosphatases	Lipid transport and metabolism
EVM0004903.1	KOG0024	Sorbitol dehydrogenase	Secondary metabolites biosynthesis, transport and catabolism
EVM0004238.1	KOG4163	Prolyl-tRNA synthetase	Translation, ribosomal structure and biogenesis
EVM0007915.1	KOG0653	Cyclin B and related kinase-activating proteins	Cell cycle control, cell division, chromosome partitioning
EVM0007650.1	KOG1202	Animal-type fatty acid synthase and related proteins	Lipid transport and metabolism
EVM0002968.2	KOG1436	Dihydroorotate dehydrogenase	Nucleotide transport and metabolism
EVM0004002.1	KOG3422	Mitochondrial ribosomal protein L16	Translation, ribosomal structure and biogenesis
EVM0000490.2	KOG0900	40S ribosomal protein S20	Translation, ribosomal structure and biogenesis
EVM0004540.1	KOG2480	3-hydroxy-3-methylglutaryl-CoA (HMG-CoA) reductase	Lipid transport and metabolism
EVM0001083.1	KOG0073	GTP-binding ADP-ribosylation factor-like protein ARL2	--
EVM0003520.1	KOG1960	Predicted RNA-binding protein, contains KH domains	RNA processing and modification
EVM0004047.1	KOG0806	Carbon-nitrogen hydrolase	Amino acid transport and metabolism
EVM0006139.1	KOG2005	26S proteasome regulatory complex, subunit RPN1/PSMD2	Posttranslational modification, protein turnover, chaperones
EVM0005762.1	KOG1178	Non-ribosomal peptide synthetase/alpha-aminoadipate reductase and related enzymes	Secondary metabolites biosynthesis, transport and catabolism
EVM0006736.1	KOG1101	Apoptosis inhibitor IAP1 and related BIR domain proteins	--
EVM0000858.1	KOG3464	60S ribosomal protein L44	Translation, ribosomal structure and biogenesis
EVM0001123.1	KOG3969	Uncharacterized conserved protein	Function unknown
EVM0007946.1	KOG1909	Ran GTPase-activating protein	--
EVM0005810.1	KOG3022	Predicted ATPase, nucleotide-binding	Cell cycle control, cell division, chromosome partitioning
EVM0005622.1	KOG2198	tRNA cytosine-5-methylases and related enzymes of the NOL1/NOP2/sun superfamily	Translation, ribosomal structure and biogenesis
EVM0005309.1	KOG0219	Mismatch repair ATPase MSH2 (MutS family)	Replication, recombination and repair
EVM0005084.1	KOG2602	Predicted cell surface protein homologous to bacterial outer membrane proteins	General function prediction only
EVM0006857.1	KOG1156	N-terminal acetyltransferase	Chromatin structure and dynamics
EVM0005112.1	KOG3739	Stress-activated MAP kinase-interacting protein, Sin1p	Signal transduction mechanisms
EVM0001372.1	KOG3422	Mitochondrial ribosomal protein L16	Translation, ribosomal structure and biogenesis
EVM0003318.1	KOG1525	Sister chromatid cohesion complex Cohesin, subunit PDS5	Cell cycle control, cell division, chromosome partitioning
EVM0008082.1	KOG1873	Ubiquitin-specific protease	Posttranslational modification, protein turnover, chaperones
EVM0002158.1	KOG0645	WD40 repeat protein	General function prediction only
EVM0004385.2	KOG1234	ABC (ATP binding cassette) 1 protein	General function prediction only
EVM0002708.2	KOG2987	Fatty acid desaturase	Lipid transport and metabolism
EVM0007501.1	KOG0633	Histidinol phosphate aminotransferase	Amino acid transport and metabolism
EVM0001266.1	KOG2899	Predicted methyltransferase	General function prediction only
EVM0005137.1	KOG2588	Predicted DNA-binding protein	Transcription
EVM0002527.1	KOG2806	Chitinase	Carbohydrate transport and metabolism
EVM0003619.1	KOG3198	Signal recognition particle, subunit Srp19	Intracellular trafficking, secretion, and vesicular transport
EVM0006747.1	KOG1669	Predicted mRNA cap-binding protein related to eIF-4E	Translation, ribosomal structure and biogenesis
EVM0002753.1	KOG2448	Dihydroxy-acid dehydratase	Amino acid transport and metabolism
EVM0007746.1	KOG4204	Histone deacetylase complex, SIN3 component	Chromatin structure and dynamics
EVM0001184.1	KOG2450	Aldehyde dehydrogenase	Energy production and conversion
EVM0007792.1	KOG1263	Multicopper oxidases	Secondary metabolites biosynthesis, transport and catabolism
EVM0004340.1	KOG0342	ATP-dependent RNA helicase pitchoune	RNA processing and modification
EVM0007203.1	KOG2387	CTP synthase (UTP-ammonia lyase)	Nucleotide transport and metabolism
EVM0006839.2	KOG0069	Glyoxylate/hydroxypyruvate reductase (D-isomer-specific 2-hydroxy acid dehydrogenase superfamily)	Energy production and conversion
EVM0002116.1	KOG0803	Predicted E3 ubiquitin ligase	Posttranslational modification, protein turnover, chaperones
EVM0002145.1	KOG2950	Uncharacterized protein involved in protein-protein interaction, contains polyproline-binding GYF domain	General function prediction only
EVM0001186.1	KOG2445	Nuclear pore complex component (sc Seh1)	--
EVM0007931.1	KOG2822	Sphingoid base-phosphate phosphatase	Lipid transport and metabolism
EVM0000905.1	KOG1318	Helix loop helix transcription factor EB	Transcription
EVM0002624.2	KOG0375	Serine-threonine phosphatase 2B, catalytic subunit	General function prediction only
EVM0007768.1	KOG2467	Glycine/serine hydroxymethyltransferase	Amino acid transport and metabolism
EVM0005769.1	KOG3012	Uncharacterized conserved protein	Function unknown
EVM0005775.1	KOG4249	Uncharacterized conserved protein	Function unknown
EVM0002157.1	KOG0375	Serine-threonine phosphatase 2B, catalytic subunit	General function prediction only
EVM0006496.3	KOG4776	Uncharacterized conserved protein BCNT	Function unknown
EVM0002488.1	KOG0728	26S proteasome regulatory complex, ATPase RPT6	Posttranslational modification, protein turnover, chaperones
EVM0007352.1	KOG1716	Dual specificity phosphatase	Defense mechanisms
EVM0005106.1	KOG2920	Predicted methyltransferase	General function prediction only
EVM0006110.1	KOG1111	N-acetylglucosaminyltransferase complex, subunit PIG-A/SPT14, required for phosphatidylinositol biosynthesis/Sulfolipid synthase	--
EVM0003151.1	KOG1804	RNA helicase	RNA processing and modification
EVM0006040.1	KOG2922	Uncharacterized conserved protein	Function unknown
EVM0004029.1	KOG2413	Xaa-Pro aminopeptidase	Amino acid transport and metabolism
EVM0002241.1	KOG1418	Tandem pore domain K+ channel	Inorganic ion transport and metabolism
EVM0006106.1	KOG1502	Flavonol reductase/cinnamoyl-CoA reductase	Defense mechanisms
EVM0008141.1	KOG1575	Voltage-gated shaker-like K+ channel, subunit beta/KCNAB	Energy production and conversion
EVM0002872.1	KOG0901	60S ribosomal protein L14/L17/L23	Translation, ribosomal structure and biogenesis
EVM0007533.1	KOG1329	Phospholipase D1	Lipid transport and metabolism
EVM0001720.1	KOG1964	Nuclear pore complex, rNup107 component (sc Nup84)	--
EVM0002213.2	KOG0254	Predicted transporter (major facilitator superfamily)	General function prediction only
EVM0002993.1	KOG1502	Flavonol reductase/cinnamoyl-CoA reductase	Defense mechanisms
EVM0004650.1	KOG1303	Amino acid transporters	Amino acid transport and metabolism
EVM0007044.1	KOG4701	Chitinase	Cell wall/membrane/envelope biogenesis
EVM0005160.1	KOG4197	FOG: PPR repeat	General function prediction only
EVM0006353.1	KOG4112	Signal peptidase subunit	Intracellular trafficking, secretion, and vesicular transport
EVM0005410.1	KOG1848	Uncharacterized conserved protein	Function unknown
EVM0006751.1	KOG4549	Magnesium-dependent phosphatase	General function prediction only
EVM0006661.1	KOG0800	FOG: Predicted E3 ubiquitin ligase	Posttranslational modification, protein turnover, chaperones
EVM0004609.1	KOG2251	Homeobox transcription factor	Transcription
EVM0004832.1	KOG0583	Serine/threonine protein kinase	Signal transduction mechanisms
EVM0005145.1	KOG2531	Sugar (pentulose and hexulose) kinases	Carbohydrate transport and metabolism
EVM0004193.1	KOG0295	WD40 repeat-containing protein	Function unknown
EVM0008287.1	KOG1289	Amino acid transporters	Amino acid transport and metabolism
EVM0002374.1	KOG1289	Amino acid transporters	Amino acid transport and metabolism
EVM0004813.1	KOG0504	FOG: Ankyrin repeat	General function prediction only
EVM0002992.1	KOG0230	Phosphatidylinositol-4-phosphate 5-kinase and related FYVE finger-containing proteins	Signal transduction mechanisms
EVM0000090.1	KOG1014	17 beta-hydroxysteroid dehydrogenase type 3, HSD17B3	Lipid transport and metabolism
EVM0008278.1	KOG1769	Ubiquitin-like proteins	Posttranslational modification, protein turnover, chaperones
EVM0003228.1	KOG1341	Na+/K+ transporter	Inorganic ion transport and metabolism
EVM0003020.1	KOG2719	Metalloprotease	General function prediction only
EVM0003262.1	KOG2496	Cdk activating kinase (CAK)/RNA polymerase II transcription initiation/nucleotide excision repair factor TFIIH/TFIIK, cyclin H subunit	--
EVM0004985.1	KOG0366	Protein geranylgeranyltransferase type II, beta subunit	Posttranslational modification, protein turnover, chaperones
EVM0000106.1	KOG0547	Translocase of outer mitochondrial membrane complex, subunit TOM70/TOM72	Intracellular trafficking, secretion, and vesicular transport
EVM0000256.1	KOG4510	Permease of the drug/metabolite transporter (DMT) superfamily	General function prediction only
EVM0002101.2	KOG4124	Putative transcriptional repressor regulating G2/M transition	--
EVM0004782.1	KOG0870	DNA polymerase epsilon, subunit D	Transcription
EVM0002847.1	KOG0370	Multifunctional pyrimidine synthesis protein CAD (includes carbamoyl-phophate synthetase, aspartate transcarbamylase, and glutamine amidotransferase)	General function prediction only
EVM0004504.1	KOG1202	Animal-type fatty acid synthase and related proteins	Lipid transport and metabolism
EVM0008540.1	KOG2533	Permease of the major facilitator superfamily	Carbohydrate transport and metabolism
EVM0001042.1	KOG0879	U-snRNP-associated cyclophilin type peptidyl-prolyl cis-trans isomerase	Posttranslational modification, protein turnover, chaperones
EVM0004418.1	KOG3414	Component of the U4/U6.U5 snRNP/mitosis protein DIM1	--
EVM0003030.1	KOG1186	Copper amine oxidase	Secondary metabolites biosynthesis, transport and catabolism
EVM0000660.1	KOG2923	Uncharacterized conserved protein	Function unknown
EVM0000407.1	KOG2614	Kynurenine 3-monooxygenase and related flavoprotein monooxygenases	--
EVM0004974.1	KOG0285	Pleiotropic regulator 1	RNA processing and modification
EVM0005220.1	KOG1105	Transcription elongation factor TFIIS/Cofactor of enhancer-binding protein Sp1	Transcription
EVM0002686.1	KOG0385	Chromatin remodeling complex WSTF-ISWI, small subunit	Transcription
EVM0007858.1	KOG1238	Glucose dehydrogenase/choline dehydrogenase/mandelonitrile lyase (GMC oxidoreductase family)	General function prediction only
EVM0006856.1	KOG0734	AAA+-type ATPase containing the peptidase M41 domain	Posttranslational modification, protein turnover, chaperones
EVM0002430.1	KOG0762	Mitochondrial carrier protein	Energy production and conversion
EVM0004924.2	KOG1375	Beta tubulin	Cytoskeleton
EVM0006955.1	KOG1689	mRNA cleavage factor I subunit	RNA processing and modification
EVM0005077.2	KOG0302	Ribosome Assembly protein	General function prediction only
EVM0000750.1	KOG0156	Cytochrome P450 CYP2 subfamily	Secondary metabolites biosynthesis, transport and catabolism
EVM0001400.1	KOG0080	GTPase Rab18, small G protein superfamily	General function prediction only
EVM0002852.1	KOG1110	Putative steroid membrane receptor Hpr6.6/25-Dx	General function prediction only
EVM0004475.1	KOG1721	FOG: Zn-finger	General function prediction only
EVM0004375.1	KOG0671	LAMMER dual specificity kinases	Signal transduction mechanisms
EVM0007218.1	KOG1558	Fe2+/Zn2+ regulated transporter	Inorganic ion transport and metabolism
EVM0007234.1	KOG3098	Uncharacterized conserved protein	Function unknown
EVM0002498.1	KOG3098	Uncharacterized conserved protein	Function unknown
EVM0000526.6	KOG1417	Homogentisate 1,2-dioxygenase	Amino acid transport and metabolism
EVM0005243.1	KOG4144	Arylalkylamine N-acetyltransferase	General function prediction only
EVM0005037.1	KOG4162	Predicted calmodulin-binding protein	Signal transduction mechanisms
EVM0008487.1	KOG3219	Transcription initiation factor TFIID, subunit TAF11	Transcription
EVM0006478.1	KOG1659	Class 2 transcription repressor NC2, alpha subunit (DRAP1)	Transcription
EVM0003551.1	KOG3176	Predicted alpha-helical protein, potentially involved in replication/repair	Replication, recombination and repair
EVM0002692.1	KOG1695	Glutathione S-transferase	Posttranslational modification, protein turnover, chaperones
EVM0003383.1	KOG0870	DNA polymerase epsilon, subunit D	Transcription
EVM0005578.1	KOG1417	Homogentisate 1,2-dioxygenase	Amino acid transport and metabolism
EVM0000948.1	KOG0725	Reductases with broad range of substrate specificities	General function prediction only
EVM0004028.1	KOG0236	Sulfate/bicarbonate/oxalate exchanger SAT-1 and related transporters (SLC26 family)	Inorganic ion transport and metabolism
EVM0002653.1	KOG4305	RhoGEF GTPase	Signal transduction mechanisms
EVM0007054.1	KOG0053	Cystathionine beta-lyases/cystathionine gamma-synthases	Amino acid transport and metabolism
EVM0002315.1	KOG0873	C-4 sterol methyl oxidase	Lipid transport and metabolism
EVM0004777.3	KOG1202	Animal-type fatty acid synthase and related proteins	Lipid transport and metabolism
EVM0005481.1	KOG1202	Animal-type fatty acid synthase and related proteins	Lipid transport and metabolism
EVM0000122.1	KOG4300	Predicted methyltransferase	General function prediction only
EVM0006680.1	KOG2144	Tyrosyl-tRNA synthetase, cytoplasmic	Translation, ribosomal structure and biogenesis
EVM0008685.1	KOG0691	Molecular chaperone (DnaJ superfamily)	Posttranslational modification, protein turnover, chaperones
EVM0007241.2	KOG1202	Animal-type fatty acid synthase and related proteins	Lipid transport and metabolism
EVM0008037.4	KOG0192	Tyrosine kinase specific for activated (GTP-bound) p21cdc42Hs	Signal transduction mechanisms
EVM0005149.1	KOG0023	Alcohol dehydrogenase, class V	Secondary metabolites biosynthesis, transport and catabolism
EVM0003757.1	KOG1206	Peroxisomal multifunctional beta-oxidation protein and related enzymes	Lipid transport and metabolism
EVM0007348.1	KOG4472	Glycolipid 2-alpha-mannosyltransferase (alpha-1,2-mannosyltransferase)	Carbohydrate transport and metabolism
EVM0005390.1	KOG4472	Glycolipid 2-alpha-mannosyltransferase (alpha-1,2-mannosyltransferase)	Carbohydrate transport and metabolism
EVM0008243.1	KOG4366	Predicted thioesterase	General function prediction only
EVM0003025.1	KOG1200	Mitochondrial/plastidial beta-ketoacyl-ACP reductase	Lipid transport and metabolism
EVM0002560.1	KOG1238	Glucose dehydrogenase/choline dehydrogenase/mandelonitrile lyase (GMC oxidoreductase family)	General function prediction only
EVM0008239.1	KOG0519	Sensory transduction histidine kinase	Signal transduction mechanisms
EVM0002827.1	KOG0156	Cytochrome P450 CYP2 subfamily	Secondary metabolites biosynthesis, transport and catabolism
EVM0007123.1	KOG1454	Predicted hydrolase/acyltransferase (alpha/beta hydrolase superfamily)	General function prediction only
EVM0007843.1	KOG0156	Cytochrome P450 CYP2 subfamily	Secondary metabolites biosynthesis, transport and catabolism
EVM0002229.2	KOG2533	Permease of the major facilitator superfamily	Carbohydrate transport and metabolism
EVM0002370.1	KOG1203	Predicted dehydrogenase	Carbohydrate transport and metabolism
EVM0001707.1	KOG2658	NADH:ubiquinone oxidoreductase, NDUFV1/51kDa subunit	Energy production and conversion
EVM0003365.2	KOG0156	Cytochrome P450 CYP2 subfamily	Secondary metabolites biosynthesis, transport and catabolism
EVM0007195.2	KOG0156	Cytochrome P450 CYP2 subfamily	Secondary metabolites biosynthesis, transport and catabolism
EVM0004539.1	KOG0156	Cytochrome P450 CYP2 subfamily	Secondary metabolites biosynthesis, transport and catabolism
EVM0002220.1	KOG0156	Cytochrome P450 CYP2 subfamily	Secondary metabolites biosynthesis, transport and catabolism
EVM0003793.9	KOG1383	Glutamate decarboxylase/sphingosine phosphate lyase	Amino acid transport and metabolism
EVM0008230.1	KOG4476	Gluconate transport-inducing protein	--
EVM0006862.2	KOG0192	Tyrosine kinase specific for activated (GTP-bound) p21cdc42Hs	Signal transduction mechanisms
EVM0008483.1	KOG1521	RNA polymerase I and III, subunit RPA40/RPC40	Transcription
EVM0006627.1	KOG4142	Phospholipid methyltransferase	Lipid transport and metabolism
EVM0002380.1	KOG1339	Aspartyl protease	Posttranslational modification, protein turnover, chaperones
EVM0007494.1	KOG1176	Acyl-CoA synthetase	Lipid transport and metabolism
EVM0006791.1	KOG1159	NADP-dependent flavoprotein reductase	Energy production and conversion
EVM0003904.2	KOG0192	Tyrosine kinase specific for activated (GTP-bound) p21cdc42Hs	Signal transduction mechanisms
EVM0006430.1	KOG1118	Lysophosphatidic acid acyltransferase endophilin/SH3GL, involved in synaptic vesicle formation	--
EVM0008325.1	KOG3870	Uncharacterized conserved protein	Function unknown
EVM0001578.1	KOG0157	Cytochrome P450 CYP4/CYP19/CYP26 subfamilies	--
EVM0004593.1	KOG0157	Cytochrome P450 CYP4/CYP19/CYP26 subfamilies	--
EVM0006774.1	KOG0156	Cytochrome P450 CYP2 subfamily	Secondary metabolites biosynthesis, transport and catabolism
EVM0002707.1	KOG0274	Cdc4 and related F-box and WD-40 proteins	General function prediction only
EVM0001103.1	KOG2570	SWI/SNF transcription activation complex subunit	--
EVM0004232.2	KOG0157	Cytochrome P450 CYP4/CYP19/CYP26 subfamilies	--
EVM0006650.1	KOG0157	Cytochrome P450 CYP4/CYP19/CYP26 subfamilies	--
EVM0007357.1	KOG0156	Cytochrome P450 CYP2 subfamily	Secondary metabolites biosynthesis, transport and catabolism
EVM0001666.1	KOG2417	Predicted G-protein coupled receptor	Signal transduction mechanisms
EVM0004956.1	KOG3328	HGG motif-containing thioesterase	General function prediction only
EVM0003974.1	KOG1001	Helicase-like transcription factor HLTF/DNA helicase RAD5, DEAD-box superfamily	--
EVM0003706.1	KOG1627	Translation elongation factor EF-1 gamma	Translation, ribosomal structure and biogenesis
EVM0005554.1	KOG1206	Peroxisomal multifunctional beta-oxidation protein and related enzymes	Lipid transport and metabolism
EVM0006733.1	KOG0710	Molecular chaperone (small heat-shock protein Hsp26/Hsp42)	Posttranslational modification, protein turnover, chaperones
EVM0002880.1	KOG0509	Ankyrin repeat and DHHC-type Zn-finger domain containing proteins	General function prediction only
EVM0005831.1	KOG0423	Ubiquitin-protein ligase	Posttranslational modification, protein turnover, chaperones
EVM0000327.1	KOG2605	OTU (ovarian tumor)-like cysteine protease	--
EVM0000468.1	KOG1315	Predicted DHHC-type Zn-finger protein	General function prediction only
EVM0000077.1	KOG3200	Uncharacterized conserved protein	Function unknown
EVM0004839.3	KOG1402	Ornithine aminotransferase	Amino acid transport and metabolism
EVM0007491.1	KOG1339	Aspartyl protease	Posttranslational modification, protein turnover, chaperones
EVM0005879.1	KOG0039	Ferric reductase, NADH/NADPH oxidase and related proteins	--
EVM0003657.1	KOG0039	Ferric reductase, NADH/NADPH oxidase and related proteins	--
EVM0004434.1	KOG0156	Cytochrome P450 CYP2 subfamily	Secondary metabolites biosynthesis, transport and catabolism
EVM0003873.1	KOG1318	Helix loop helix transcription factor EB	Transcription
EVM0007731.1	KOG1965	Sodium/hydrogen exchanger protein	Inorganic ion transport and metabolism
EVM0006362.1	KOG2160	Armadillo/beta-catenin-like repeat-containing protein	Posttranslational modification, protein turnover, chaperones
EVM0006345.4	KOG3077	Uncharacterized conserved protein	Function unknown
EVM0008484.1	KOG0192	Tyrosine kinase specific for activated (GTP-bound) p21cdc42Hs	Signal transduction mechanisms
EVM0004251.1	KOG1239	Inner membrane protein translocase involved in respiratory chain assembly	--
EVM0003168.3	KOG0134	NADH:flavin oxidoreductase/12-oxophytodienoate reductase	--
EVM0001691.1	KOG1279	Chromatin remodeling factor subunit and related transcription factors	Chromatin structure and dynamics
EVM0005699.1	KOG0975	Branched chain aminotransferase BCAT1, pyridoxal phosphate enzymes type IV superfamily	Amino acid transport and metabolism
EVM0005421.1	KOG1755	Profilin	Cytoskeleton
EVM0000134.1	KOG0819	Annexin	Intracellular trafficking, secretion, and vesicular transport
EVM0008395.5	KOG2752	Uncharacterized conserved protein, contains N-recognin-type Zn-finger	General function prediction only
EVM0002383.1	KOG3439	Protein conjugation factor involved in autophagy	Posttranslational modification, protein turnover, chaperones
EVM0004688.1	KOG0158	Cytochrome P450 CYP3/CYP5/CYP6/CYP9 subfamilies	Secondary metabolites biosynthesis, transport and catabolism
EVM0001287.2	KOG0156	Cytochrome P450 CYP2 subfamily	Secondary metabolites biosynthesis, transport and catabolism
EVM0002200.1	KOG1575	Voltage-gated shaker-like K+ channel, subunit beta/KCNAB	Energy production and conversion
EVM0004102.1	KOG4389	Acetylcholinesterase/Butyrylcholinesterase	Signal transduction mechanisms
EVM0001183.1	KOG4389	Acetylcholinesterase/Butyrylcholinesterase	Signal transduction mechanisms
EVM0000939.4	KOG1269	SAM-dependent methyltransferases	--
EVM0008272.3	KOG1238	Glucose dehydrogenase/choline dehydrogenase/mandelonitrile lyase (GMC oxidoreductase family)	General function prediction only
EVM0002475.2	KOG0156	Cytochrome P450 CYP2 subfamily	Secondary metabolites biosynthesis, transport and catabolism
EVM0008319.1	KOG4178	Soluble epoxide hydrolase	Lipid transport and metabolism
EVM0006489.1	KOG0158	Cytochrome P450 CYP3/CYP5/CYP6/CYP9 subfamilies	Secondary metabolites biosynthesis, transport and catabolism
EVM0006843.1	KOG0286	G-protein beta subunit	General function prediction only
EVM0008235.1	KOG1515	Arylacetamide deacetylase	Defense mechanisms
EVM0006692.1	KOG2026	Spindle pole body protein - Sad1p	Cytoskeleton
EVM0000166.1	KOG1464	COP9 signalosome, subunit CSN2	--
EVM0001798.1	KOG0158	Cytochrome P450 CYP3/CYP5/CYP6/CYP9 subfamilies	Secondary metabolites biosynthesis, transport and catabolism
EVM0000137.1	KOG0230	Phosphatidylinositol-4-phosphate 5-kinase and related FYVE finger-containing proteins	Signal transduction mechanisms
EVM0001050.1	KOG2637	Uncharacterized conserved protein	Function unknown
EVM0001618.1	KOG2495	NADH-dehydrogenase (ubiquinone)	Energy production and conversion
EVM0001392.3	KOG2684	Sirtuin 5 and related class III sirtuins (SIR2 family)	--
EVM0005658.1	KOG4470	Proteasome activator subunit	Posttranslational modification, protein turnover, chaperones
EVM0006864.2	KOG1238	Glucose dehydrogenase/choline dehydrogenase/mandelonitrile lyase (GMC oxidoreductase family)	General function prediction only
EVM0002447.3	KOG1238	Glucose dehydrogenase/choline dehydrogenase/mandelonitrile lyase (GMC oxidoreductase family)	General function prediction only
EVM0000598.1	KOG0118	FOG: RRM domain	General function prediction only
EVM0007996.1	KOG0419	Ubiquitin-protein ligase	Posttranslational modification, protein turnover, chaperones
EVM0004951.2	KOG0203	Na+/K+ ATPase, alpha subunit	Inorganic ion transport and metabolism
EVM0006833.1	KOG2711	Glycerol-3-phosphate dehydrogenase/dihydroxyacetone 3-phosphate reductase	Energy production and conversion
EVM0007231.1	KOG0812	SNARE protein SED5/Syntaxin 5	Intracellular trafficking, secretion, and vesicular transport
EVM0004103.1	KOG1431	GDP-L-fucose synthetase	--
EVM0004015.1	KOG1498	26S proteasome regulatory complex, subunit RPN5/PSMD12	Posttranslational modification, protein turnover, chaperones
EVM0007724.1	KOG2728	Uncharacterized conserved protein with similarity to phosphopantothenoylcysteine synthetase/decarboxylase	General function prediction only
EVM0005771.2	KOG1515	Arylacetamide deacetylase	Defense mechanisms
EVM0007320.1	KOG0032	Ca2+/calmodulin-dependent protein kinase, EF-Hand protein superfamily	Signal transduction mechanisms
EVM0005130.1	KOG0570	Transcriptional coactivator	Transcription
EVM0000401.1	KOG0227	Splicing factor 3a, subunit 2	RNA processing and modification
EVM0000255.1	KOG3101	Esterase D	General function prediction only
EVM0005045.1	KOG1070	rRNA processing protein Rrp5	RNA processing and modification
EVM0000226.1	KOG0379	Kelch repeat-containing proteins	General function prediction only
EVM0005463.1	KOG1424	Predicted GTP-binding protein MMR1	General function prediction only
EVM0002278.1	KOG3691	Exocyst complex subunit Sec8	Intracellular trafficking, secretion, and vesicular transport
EVM0007429.1	KOG0383	Predicted helicase	General function prediction only
EVM0000013.1	KOG0254	Predicted transporter (major facilitator superfamily)	General function prediction only
EVM0001507.1	KOG1001	Helicase-like transcription factor HLTF/DNA helicase RAD5, DEAD-box superfamily	--
EVM0007207.1	KOG2148	Exocyst protein Sec3	Intracellular trafficking, secretion, and vesicular transport
EVM0001816.1	KOG1182	Branched chain alpha-keto acid dehydrogenase complex, alpha subunit	Energy production and conversion
EVM0005006.1	KOG1817	Ribonuclease	RNA processing and modification
EVM0007938.1	KOG1726	HVA22/DP1 gene product-related proteins	Defense mechanisms
EVM0006954.1	KOG0054	Multidrug resistance-associated protein/mitoxantrone resistance protein, ABC superfamily	Secondary metabolites biosynthesis, transport and catabolism
EVM0007587.1	KOG1389	3-oxoacyl CoA thiolase	Lipid transport and metabolism
EVM0008493.1	KOG0612	Rho-associated, coiled-coil containing protein kinase	Signal transduction mechanisms
EVM0000897.1	KOG4157	beta-1,6-N-acetylglucosaminyltransferase, contains WSC domain	--
EVM0007228.1	KOG0192	Tyrosine kinase specific for activated (GTP-bound) p21cdc42Hs	Signal transduction mechanisms
EVM0001918.1	KOG0379	Kelch repeat-containing proteins	General function prediction only
EVM0001283.1	KOG2450	Aldehyde dehydrogenase	Energy production and conversion
EVM0003535.1	KOG0192	Tyrosine kinase specific for activated (GTP-bound) p21cdc42Hs	Signal transduction mechanisms
EVM0003523.1	KOG0710	Molecular chaperone (small heat-shock protein Hsp26/Hsp42)	Posttranslational modification, protein turnover, chaperones
EVM0004307.1	KOG2076	RNA polymerase III transcription factor TFIIIC	Transcription
EVM0006581.1	KOG1343	Histone deacetylase complex, catalytic component HDA1	Chromatin structure and dynamics
EVM0008122.1	KOG2726	Mitochondrial polypeptide chain release factor	Translation, ribosomal structure and biogenesis
EVM0000464.1	KOG3783	Uncharacterized conserved protein	Function unknown
EVM0002013.1	KOG4342	Alpha-mannosidase	Carbohydrate transport and metabolism
EVM0006163.1	KOG3403	Translation initiation factor 1A (eIF-1A)	Translation, ribosomal structure and biogenesis
EVM0002668.1	KOG1803	DNA helicase	Replication, recombination and repair
EVM0000637.1	KOG2804	Phosphorylcholine transferase/cholinephosphate cytidylyltransferase	Lipid transport and metabolism
EVM0002757.1	KOG3095	Transcription initiation factor IIE, beta subunit	Transcription
EVM0004493.1	KOG3741	Poly(A) ribonuclease subunit	RNA processing and modification
EVM0007908.1	KOG2873	Ubiquinol cytochrome c reductase assembly protein CBP3	Energy production and conversion
EVM0001575.1	KOG2372	Oxidation resistance protein	Replication, recombination and repair
EVM0008359.1	KOG1575	Voltage-gated shaker-like K+ channel, subunit beta/KCNAB	Energy production and conversion
EVM0007772.1	KOG1335	Dihydrolipoamide dehydrogenase	Energy production and conversion
EVM0000651.1	KOG2983	Uncharacterized conserved protein	Function unknown
EVM0006816.1	KOG1808	AAA ATPase containing von Willebrand factor type A (vWA) domain	General function prediction only
EVM0005505.1	KOG3271	Translation initiation factor 5A (eIF-5A)	Translation, ribosomal structure and biogenesis
EVM0002651.1	KOG2618	Uncharacterized conserved protein	Function unknown
EVM0006310.1	KOG1598	Transcription initiation factor TFIIIB, Brf1 subunit	Transcription
EVM0008096.1	KOG1716	Dual specificity phosphatase	Defense mechanisms
EVM0005893.1	KOG1983	Tomosyn and related SNARE-interacting proteins	Intracellular trafficking, secretion, and vesicular transport
EVM0004855.1	KOG1241	Karyopherin (importin) beta 1	--
EVM0008152.1	KOG1781	Small Nuclear ribonucleoprotein splicing factor	RNA processing and modification
EVM0003795.1	KOG2277	S-M checkpoint control protein CID1 and related nucleotidyltransferases	Cell cycle control, cell division, chromosome partitioning
EVM0004447.1	KOG2199	Signal transducing adaptor protein STAM/STAM2	Signal transduction mechanisms
EVM0007229.1	KOG2864	Nuclear division RFT1 protein	Cell cycle control, cell division, chromosome partitioning
EVM0003243.1	KOG0054	Multidrug resistance-associated protein/mitoxantrone resistance protein, ABC superfamily	Secondary metabolites biosynthesis, transport and catabolism
EVM0003880.1	KOG4389	Acetylcholinesterase/Butyrylcholinesterase	Signal transduction mechanisms
EVM0004520.3	KOG3056	Protein required for S-phase initiation or completion	Cell cycle control, cell division, chromosome partitioning
EVM0002483.1	KOG2004	Mitochondrial ATP-dependent protease PIM1/LON	Posttranslational modification, protein turnover, chaperones
EVM0001271.1	KOG1494	NAD-dependent malate dehydrogenase	Energy production and conversion
EVM0000877.1	KOG1700	Regulatory protein MLP and related LIM proteins	--
EVM0007691.1	KOG1858	Anaphase-promoting complex (APC), subunit 1 (meiotic check point regulator/Tsg24)	--
EVM0007774.1	KOG4389	Acetylcholinesterase/Butyrylcholinesterase	Signal transduction mechanisms
EVM0001294.1	KOG4389	Acetylcholinesterase/Butyrylcholinesterase	Signal transduction mechanisms
EVM0007640.1	KOG3053	Uncharacterized conserved protein	Function unknown
EVM0001327.1	KOG0466	Translation initiation factor 2, gamma subunit (eIF-2gamma; GTPase)	Translation, ribosomal structure and biogenesis
EVM0000593.2	KOG3375	Phosphoprotein/predicted coiled-coil protein	General function prediction only
EVM0008640.1	KOG0104	Molecular chaperones GRP170/SIL1, HSP70 superfamily	Posttranslational modification, protein turnover, chaperones
EVM0004133.1	KOG3426	NADH:ubiquinone oxidoreductase, NDUFA6/B14 subunit	Energy production and conversion
EVM0000801.1	KOG4183	RNA polymerase I 49 kDa subunit	Transcription
EVM0001360.1	KOG4442	Clathrin coat binding protein/Huntingtin interacting protein HIP1, involved in regulation of endocytosis	Intracellular trafficking, secretion, and vesicular transport
EVM0003285.1	KOG0157	Cytochrome P450 CYP4/CYP19/CYP26 subfamilies	--
EVM0004256.1	KOG0922	DEAH-box RNA helicase	RNA processing and modification
EVM0007979.1	KOG3403	Translation initiation factor 1A (eIF-1A)	Translation, ribosomal structure and biogenesis
EVM0007630.1	KOG1962	B-cell receptor-associated protein and related proteins	Defense mechanisms
EVM0008625.1	KOG1872	Ubiquitin-specific protease	Posttranslational modification, protein turnover, chaperones
EVM0006966.1	KOG0578	p21-activated serine/threonine protein kinase	Signal transduction mechanisms
EVM0001790.1	KOG1837	Uncharacterized conserved protein	Function unknown
EVM0006049.1	KOG3265	Histone chaperone involved in gene silencing	--
EVM0007574.1	KOG0657	Glyceraldehyde 3-phosphate dehydrogenase	Carbohydrate transport and metabolism
EVM0004074.3	KOG3417	Ras1 guanine nucleotide exchange factor	Signal transduction mechanisms
EVM0005718.1	KOG4197	FOG: PPR repeat	General function prediction only
EVM0006739.1	KOG1289	Amino acid transporters	Amino acid transport and metabolism
EVM0003301.1	KOG0373	Serine/threonine specific protein phosphatase involved in cell cycle control, PP2A-related	--
EVM0007365.1	KOG2103	Uncharacterized conserved protein	Function unknown
EVM0007324.1	KOG1050	Trehalose-6-phosphate synthase component TPS1 and related subunits	Carbohydrate transport and metabolism
EVM0005763.1	KOG2530	Members of tubulin/FtsZ family	Cytoskeleton
EVM0000198.1	KOG0899	Mitochondrial/chloroplast ribosomal protein S19	Translation, ribosomal structure and biogenesis
EVM0005479.1	KOG0266	WD40 repeat-containing protein	General function prediction only
EVM0006440.2	KOG2908	26S proteasome regulatory complex, subunit RPN9/PSMD13	Posttranslational modification, protein turnover, chaperones
EVM0006959.1	KOG1721	FOG: Zn-finger	General function prediction only
EVM0006346.1	KOG1721	FOG: Zn-finger	General function prediction only
EVM0007594.1	KOG0578	p21-activated serine/threonine protein kinase	Signal transduction mechanisms
EVM0008353.1	KOG3313	Molecular chaperone Prefoldin, subunit 3	Posttranslational modification, protein turnover, chaperones
EVM0001066.2	KOG0110	RNA-binding protein (RRM superfamily)	General function prediction only
EVM0000183.1	KOG2099	Glycogen phosphorylase	Carbohydrate transport and metabolism
EVM0003540.1	KOG2760	Vacuolar sorting protein VPS36	Intracellular trafficking, secretion, and vesicular transport
EVM0006191.1	KOG0215	RNA polymerase III, second largest subunit	Transcription
EVM0001119.1	KOG0425	Ubiquitin-protein ligase	Posttranslational modification, protein turnover, chaperones
EVM0000002.1	KOG2525	Folylpolyglutamate synthase	Coenzyme transport and metabolism
EVM0005423.1	KOG0101	Molecular chaperones HSP70/HSC70, HSP70 superfamily	Posttranslational modification, protein turnover, chaperones
EVM0003171.1	KOG4730	D-arabinono-1, 4-lactone oxidase	Defense mechanisms
EVM0006533.1	KOG0426	Ubiquitin-protein ligase	Posttranslational modification, protein turnover, chaperones
EVM0004764.1	KOG0754	Mitochondrial oxodicarboxylate carrier protein	Energy production and conversion
EVM0004868.1	KOG3465	Signal recognition particle, subunit Srp9	Intracellular trafficking, secretion, and vesicular transport
EVM0007303.1	KOG2256	Predicted protein involved in nuclear export of pre-ribosomes	Translation, ribosomal structure and biogenesis
EVM0001325.1	KOG2097	Predicted N6-adenine methylase involved in transcription regulation	Transcription
EVM0002526.1	KOG0082	G-protein alpha subunit (small G protein superfamily)	--
EVM0004647.2	KOG3991	Uncharacterized conserved protein	Function unknown
EVM0000813.2	KOG2631	Class II aldolase/adducin N-terminal domain protein	Carbohydrate transport and metabolism
EVM0001243.1	KOG2554	Pseudouridylate synthase	Translation, ribosomal structure and biogenesis
EVM0000649.1	KOG0387	Transcription-coupled repair protein CSB/RAD26 (contains SNF2 family DNA-dependent ATPase domain)	--
EVM0007038.1	KOG0192	Tyrosine kinase specific for activated (GTP-bound) p21cdc42Hs	Signal transduction mechanisms
EVM0000732.1	KOG1202	Animal-type fatty acid synthase and related proteins	Lipid transport and metabolism
EVM0001827.1	KOG3855	Monooxygenase involved in coenzyme Q (ubiquinone) biosynthesis	--
EVM0004302.2	KOG1835	Uncharacterized conserved protein	Function unknown
EVM0006241.1	KOG2887	Membrane protein involved in ER to Golgi transport	Intracellular trafficking, secretion, and vesicular transport
EVM0008439.1	KOG2519	5'-3' exonuclease	Replication, recombination and repair
EVM0000426.1	KOG3687	Tuberin - Rap/ran-GTPase-activating protein	--
EVM0003487.1	KOG1919	RNA pseudouridylate synthases	RNA processing and modification
EVM0000671.1	KOG0496	Beta-galactosidase	Carbohydrate transport and metabolism
EVM0007733.1	KOG1888	Putative phosphoinositide phosphatase	Lipid transport and metabolism
EVM0000933.1	KOG1822	Uncharacterized conserved protein	Function unknown
EVM0002748.1	KOG0255	Synaptic vesicle transporter SVOP and related transporters (major facilitator superfamily)	General function prediction only
EVM0003153.1	KOG2366	Alpha-D-galactosidase (melibiase)	Carbohydrate transport and metabolism
EVM0008229.1	KOG1180	Acyl-CoA synthetase	Lipid transport and metabolism
EVM0008635.1	KOG2583	Ubiquinol cytochrome c reductase, subunit QCR2	Energy production and conversion
EVM0004878.1	KOG2534	DNA polymerase IV (family X)	Replication, recombination and repair
EVM0000097.1	KOG1282	Serine carboxypeptidases (lysosomal cathepsin A)	--
EVM0001319.1	KOG1399	Flavin-containing monooxygenase	Secondary metabolites biosynthesis, transport and catabolism
EVM0002411.1	KOG3968	Atrazine chlorohydrolase/guanine deaminase	--
EVM0003307.1	KOG1192	UDP-glucuronosyl and UDP-glucosyl transferase	--
EVM0000843.1	KOG1399	Flavin-containing monooxygenase	Secondary metabolites biosynthesis, transport and catabolism
EVM0003977.1	KOG2022	Nuclear transport receptor LGL2 (importin beta superfamily)	--
EVM0005588.1	KOG4763	Ubiquinol-cytochrome c reductase hinge protein	Energy production and conversion
EVM0007029.1	KOG2100	Dipeptidyl aminopeptidase	Posttranslational modification, protein turnover, chaperones
EVM0004178.1	KOG0136	Acyl-CoA oxidase	Lipid transport and metabolism
EVM0000684.1	KOG0118	FOG: RRM domain	General function prediction only
EVM0007470.1	KOG1238	Glucose dehydrogenase/choline dehydrogenase/mandelonitrile lyase (GMC oxidoreductase family)	General function prediction only
EVM0004586.2	KOG1018	Cytosine deaminase FCY1 and related enzymes	Nucleotide transport and metabolism
EVM0002173.1	KOG2700	Adenylosuccinate lyase	Nucleotide transport and metabolism
EVM0003877.1	KOG0678	Actin-related protein Arp2/3 complex, subunit Arp3	Cytoskeleton
EVM0004428.1	KOG4152	Host cell transcription factor HCFC1	--
EVM0002306.1	KOG0381	HMG box-containing protein	General function prediction only
EVM0000307.1	KOG0437	Leucyl-tRNA synthetase	Translation, ribosomal structure and biogenesis
EVM0002756.1	KOG0583	Serine/threonine protein kinase	Signal transduction mechanisms
EVM0001617.1	KOG2210	Oxysterol-binding protein	Signal transduction mechanisms
EVM0001140.1	KOG0024	Sorbitol dehydrogenase	Secondary metabolites biosynthesis, transport and catabolism
EVM0006206.1	KOG0024	Sorbitol dehydrogenase	Secondary metabolites biosynthesis, transport and catabolism
EVM0008431.1	KOG2522	Filamentous baseplate protein Ligatin, contains PUA domain	Translation, ribosomal structure and biogenesis
EVM0005576.1	KOG0820	Ribosomal RNA adenine dimethylase	RNA processing and modification
EVM0007184.1	KOG1038	Mitochondrial/chloroplast DNA-directed RNA polymerase RPO41, provides primers for DNA replication-initiation	--
EVM0005724.1	KOG2806	Chitinase	Carbohydrate transport and metabolism
EVM0003618.1	KOG2419	Phosphatidylserine decarboxylase	Lipid transport and metabolism
EVM0007874.1	KOG0756	Mitochondrial tricarboxylate/dicarboxylate carrier proteins	Energy production and conversion
EVM0001041.1	KOG4132	Uroporphyrinogen III synthase UROS/HEM4	Coenzyme transport and metabolism
EVM0005002.1	KOG0756	Mitochondrial tricarboxylate/dicarboxylate carrier proteins	Energy production and conversion
EVM0001676.1	KOG0082	G-protein alpha subunit (small G protein superfamily)	--
EVM0000372.1	KOG1516	Carboxylesterase and related proteins	General function prediction only
EVM0005934.1	KOG2131	Uncharacterized conserved protein, contains JmjC domain	--
EVM0003502.1	KOG1061	Vesicle coat complex AP-1/AP-2/AP-4, beta subunit	Intracellular trafficking, secretion, and vesicular transport
EVM0003735.1	KOG0876	Manganese superoxide dismutase	Inorganic ion transport and metabolism
EVM0005826.1	KOG0393	Ras-related small GTPase, Rho type	General function prediction only
EVM0003802.1	KOG4317	Predicted Zn-finger protein	Function unknown
EVM0001523.1	KOG1601	GATA-4/5/6 transcription factors	Transcription
EVM0007696.1	KOG0210	P-type ATPase	Inorganic ion transport and metabolism
EVM0003961.3	KOG2912	Predicted DNA methylase	Function unknown
EVM0005418.1	KOG1578	Predicted carbonic anhydrase involved in protection against oxidative damage	Inorganic ion transport and metabolism
EVM0005749.1	KOG1528	Salt-sensitive 3'-phosphoadenosine-5'-phosphatase HAL2/SAL1	--
EVM0002958.2	KOG2922	Uncharacterized conserved protein	Function unknown
EVM0003607.1	KOG1208	Dehydrogenases with different specificities (related to short-chain alcohol dehydrogenases)	Secondary metabolites biosynthesis, transport and catabolism
EVM0005662.1	KOG3085	Predicted hydrolase (HAD superfamily)	General function prediction only
EVM0003261.1	KOG2944	Glyoxalase	Carbohydrate transport and metabolism
EVM0001382.2	KOG3085	Predicted hydrolase (HAD superfamily)	General function prediction only
EVM0007441.1	KOG0017	FOG: Transposon-encoded proteins with TYA, reverse transcriptase, integrase domains in various combinations	General function prediction only
EVM0002016.2	KOG0057	Mitochondrial Fe/S cluster exporter, ABC superfamily	Intracellular trafficking, secretion, and vesicular transport
EVM0003559.1	KOG0103	Molecular chaperones HSP105/HSP110/SSE1, HSP70 superfamily	Posttranslational modification, protein turnover, chaperones
EVM0006338.1	KOG2236	Uncharacterized conserved protein	Function unknown
EVM0005980.1	KOG4182	Uncharacterized conserved protein	Function unknown
EVM0005464.1	KOG3163	Uncharacterized conserved protein related to ribosomal protein S8E	General function prediction only
EVM0000989.1	KOG3103	Rab GTPase interacting factor, Golgi membrane protein	Intracellular trafficking, secretion, and vesicular transport
EVM0002998.2	KOG3596	Uncharacterized conserved protein	Function unknown
EVM0000338.1	KOG2850	Predicted peptidoglycan-binding protein, contains LysM domain	General function prediction only
EVM0005992.1	KOG0758	Mitochondrial carnitine-acylcarnitine carrier protein	Energy production and conversion
EVM0002030.1	KOG1721	FOG: Zn-finger	General function prediction only
EVM0007781.1	KOG0676	Actin and related proteins	Cytoskeleton
EVM0004065.1	KOG1516	Carboxylesterase and related proteins	General function prediction only
EVM0003777.2	KOG2648	Diphthamide biosynthesis protein	Translation, ribosomal structure and biogenesis
EVM0000510.1	KOG1110	Putative steroid membrane receptor Hpr6.6/25-Dx	General function prediction only
EVM0004679.1	KOG0544	FKBP-type peptidyl-prolyl cis-trans isomerase	Posttranslational modification, protein turnover, chaperones
EVM0005905.1	KOG2002	TPR-containing nuclear phosphoprotein that regulates K(+) uptake	Inorganic ion transport and metabolism
EVM0006710.1	KOG0673	Thymidylate synthase	Nucleotide transport and metabolism
EVM0006325.1	KOG0143	Iron/ascorbate family oxidoreductases	--
EVM0004341.1	KOG0743	AAA+-type ATPase	Posttranslational modification, protein turnover, chaperones
EVM0003935.1	KOG1709	Guanidinoacetate methyltransferase and related proteins	Amino acid transport and metabolism
EVM0002776.1	KOG1238	Glucose dehydrogenase/choline dehydrogenase/mandelonitrile lyase (GMC oxidoreductase family)	General function prediction only
EVM0002694.1	KOG0082	G-protein alpha subunit (small G protein superfamily)	--
EVM0005373.1	KOG1209	1-Acyl dihydroxyacetone phosphate reductase and related dehydrogenases	Secondary metabolites biosynthesis, transport and catabolism
EVM0006668.1	KOG0017	FOG: Transposon-encoded proteins with TYA, reverse transcriptase, integrase domains in various combinations	General function prediction only
EVM0008132.1	KOG1209	1-Acyl dihydroxyacetone phosphate reductase and related dehydrogenases	Secondary metabolites biosynthesis, transport and catabolism
EVM0002284.3	KOG4431	Uncharacterized protein, induced by hypoxia	General function prediction only
EVM0006318.1	KOG0101	Molecular chaperones HSP70/HSC70, HSP70 superfamily	Posttranslational modification, protein turnover, chaperones
EVM0006335.1	KOG1575	Voltage-gated shaker-like K+ channel, subunit beta/KCNAB	Energy production and conversion
EVM0004382.1	KOG0255	Synaptic vesicle transporter SVOP and related transporters (major facilitator superfamily)	General function prediction only
EVM0006572.1	KOG0082	G-protein alpha subunit (small G protein superfamily)	--
EVM0008157.1	KOG1209	1-Acyl dihydroxyacetone phosphate reductase and related dehydrogenases	Secondary metabolites biosynthesis, transport and catabolism
EVM0004268.1	KOG1263	Multicopper oxidases	Secondary metabolites biosynthesis, transport and catabolism
EVM0002544.1	KOG1290	Serine/threonine protein kinase	Signal transduction mechanisms
EVM0005466.1	KOG0254	Predicted transporter (major facilitator superfamily)	General function prediction only
EVM0001341.1	KOG2495	NADH-dehydrogenase (ubiquinone)	Energy production and conversion
EVM0000826.1	KOG4389	Acetylcholinesterase/Butyrylcholinesterase	Signal transduction mechanisms
EVM0004523.1	KOG0157	Cytochrome P450 CYP4/CYP19/CYP26 subfamilies	--
EVM0004496.1	KOG0156	Cytochrome P450 CYP2 subfamily	Secondary metabolites biosynthesis, transport and catabolism
EVM0004252.1	KOG0156	Cytochrome P450 CYP2 subfamily	Secondary metabolites biosynthesis, transport and catabolism
EVM0005780.1	KOG3171	Conserved phosducin-like protein	Signal transduction mechanisms
EVM0001035.1	KOG0442	Structure-specific endonuclease ERCC1-XPF, catalytic component XPF/ERCC4	Replication, recombination and repair
EVM0004419.1	KOG1502	Flavonol reductase/cinnamoyl-CoA reductase	Defense mechanisms
EVM0000604.2	KOG0759	Mitochondrial oxoglutarate/malate carrier proteins	Energy production and conversion
EVM0001187.1	KOG1339	Aspartyl protease	Posttranslational modification, protein turnover, chaperones
EVM0008611.1	KOG1260	Isocitrate lyase	Energy production and conversion
EVM0003589.1	KOG1260	Isocitrate lyase	Energy production and conversion
EVM0001336.1	KOG0206	P-type ATPase	General function prediction only
EVM0006771.1	KOG3166	60S ribosomal protein L7A	Translation, ribosomal structure and biogenesis
EVM0005954.1	KOG2806	Chitinase	Carbohydrate transport and metabolism
EVM0005212.1	KOG0901	60S ribosomal protein L14/L17/L23	Translation, ribosomal structure and biogenesis
EVM0000740.1	KOG4781	Uncharacterized conserved protein	Function unknown
EVM0005247.1	KOG1805	DNA replication helicase	Replication, recombination and repair
EVM0003479.1	KOG3888	Gamma-butyrobetaine,2-oxoglutarate dioxygenase	Lipid transport and metabolism
EVM0003571.1	KOG0541	Alkyl hydroperoxide reductase/peroxiredoxin	Posttranslational modification, protein turnover, chaperones
EVM0007637.1	KOG2054	Nucleolar RNA-associated protein (NRAP)	Function unknown
EVM0006118.1	KOG3094	Predicted membrane protein	Function unknown
EVM0006082.1	KOG1721	FOG: Zn-finger	General function prediction only
EVM0005747.1	KOG4389	Acetylcholinesterase/Butyrylcholinesterase	Signal transduction mechanisms
EVM0003652.1	KOG1134	Uncharacterized conserved protein	General function prediction only
EVM0007803.1	KOG0867	Glutathione S-transferase	Posttranslational modification, protein turnover, chaperones
EVM0008033.1	KOG1363	Predicted regulator of the ubiquitin pathway (contains UAS and UBX domains)	Signal transduction mechanisms
EVM0007301.1	KOG3133	40 kDa farnesylated protein associated with peroxisomes	Intracellular trafficking, secretion, and vesicular transport
EVM0001439.1	KOG3075	Ribose 5-phosphate isomerase	Carbohydrate transport and metabolism
EVM0003783.1	KOG0692	Pentafunctional AROM protein	Amino acid transport and metabolism
EVM0004108.1	KOG0802	E3 ubiquitin ligase	Posttranslational modification, protein turnover, chaperones
EVM0005757.1	KOG0948	Nuclear exosomal RNA helicase MTR4, DEAD-box superfamily	RNA processing and modification
EVM0003135.1	KOG0309	Conserved WD40 repeat-containing protein	Function unknown
EVM0003268.1	KOG2001	Gamma-tubulin complex, DGRIP84/SPC97 component	Cytoskeleton
EVM0004859.1	KOG0027	Calmodulin and related proteins (EF-Hand superfamily)	Signal transduction mechanisms
EVM0007935.1	KOG3698	Hyaluronoglucosaminidase	Posttranslational modification, protein turnover, chaperones
EVM0008676.3	KOG1143	Predicted translation elongation factor	Translation, ribosomal structure and biogenesis
EVM0000458.1	KOG0598	Ribosomal protein S6 kinase and related proteins	--
EVM0000150.1	KOG3179	Predicted glutamine synthetase	Nucleotide transport and metabolism
EVM0006740.1	KOG4389	Acetylcholinesterase/Butyrylcholinesterase	Signal transduction mechanisms
EVM0007148.2	KOG4389	Acetylcholinesterase/Butyrylcholinesterase	Signal transduction mechanisms
EVM0008183.1	KOG3202	SNARE protein TLG1/Syntaxin 6	Intracellular trafficking, secretion, and vesicular transport
EVM0008546.1	KOG3677	RNA polymerase I-associated factor - PAF67	--
EVM0001950.1	KOG2641	Predicted seven transmembrane receptor - rhodopsin family	Signal transduction mechanisms
EVM0000975.1	KOG4520	Predicted coiled-coil protein	General function prediction only
EVM0003278.3	KOG4120	G/T mismatch-specific thymine DNA glycosylase	Replication, recombination and repair
EVM0000503.1	KOG1673	Ras GTPases	General function prediction only
EVM0007306.1	KOG0901	60S ribosomal protein L14/L17/L23	Translation, ribosomal structure and biogenesis
EVM0006723.1	KOG0861	SNARE protein YKT6, synaptobrevin/VAMP syperfamily	Intracellular trafficking, secretion, and vesicular transport
EVM0001688.1	KOG2921	Intramembrane metalloprotease (sterol-regulatory element-binding protein (SREBP) protease)	Posttranslational modification, protein turnover, chaperones
EVM0007416.1	KOG3499	60S ribosomal protein L38	Translation, ribosomal structure and biogenesis
EVM0003954.1	KOG2212	Alpha-amylase	Carbohydrate transport and metabolism
EVM0006877.1	KOG0161	Myosin class II heavy chain	Cytoskeleton
EVM0001669.1	KOG2013	SMT3/SUMO-activating complex, catalytic component UBA2	Posttranslational modification, protein turnover, chaperones
EVM0007246.1	KOG0590	Checkpoint kinase and related serine/threonine protein kinases	Cell cycle control, cell division, chromosome partitioning
EVM0008486.1	KOG0209	P-type ATPase	Inorganic ion transport and metabolism
EVM0004014.1	KOG2050	Puf family RNA-binding protein	Translation, ribosomal structure and biogenesis
EVM0006194.1	KOG0865	Cyclophilin type peptidyl-prolyl cis-trans isomerase	Posttranslational modification, protein turnover, chaperones
EVM0003541.1	KOG1272	WD40-repeat-containing subunit of the 18S rRNA processing complex	RNA processing and modification
EVM0000941.1	KOG4137	Uncharacterized conserved protein	Function unknown
EVM0005402.1	KOG2016	NEDD8-activating complex, APP-BP1/UBA5 component	Posttranslational modification, protein turnover, chaperones
EVM0003105.1	KOG3995	3-hydroxyanthranilate oxygenase HAAO	Amino acid transport and metabolism
EVM0005217.1	KOG1087	Cytosolic sorting protein GGA2/TOM1	Intracellular trafficking, secretion, and vesicular transport
EVM0006776.1	KOG0375	Serine-threonine phosphatase 2B, catalytic subunit	General function prediction only
EVM0005273.1	KOG1721	FOG: Zn-finger	General function prediction only
EVM0002170.1	KOG1721	FOG: Zn-finger	General function prediction only
EVM0008386.1	KOG1939	Oxoprolinase	Amino acid transport and metabolism
EVM0005806.1	KOG0417	Ubiquitin-protein ligase	Posttranslational modification, protein turnover, chaperones
EVM0003899.5	KOG0800	FOG: Predicted E3 ubiquitin ligase	Posttranslational modification, protein turnover, chaperones
EVM0005033.1	KOG1721	FOG: Zn-finger	General function prediction only
EVM0004384.1	KOG0027	Calmodulin and related proteins (EF-Hand superfamily)	Signal transduction mechanisms
EVM0006808.1	KOG3671	Actin regulatory protein (Wiskott-Aldrich syndrome protein)	--
EVM0004335.1	KOG2436	Acetylglutamate kinase/acetylglutamate synthase	Amino acid transport and metabolism
EVM0005510.1	KOG4391	Predicted alpha/beta hydrolase BEM46	General function prediction only
EVM0006306.2	KOG3473	RNA polymerase II transcription elongation factor Elongin/SIII, subunit elongin C	Transcription
EVM0007323.1	KOG4302	Microtubule-associated protein essential for anaphase spindle elongation	--
EVM0005913.1	KOG0683	Glutamine synthetase	Amino acid transport and metabolism
EVM0001539.1	KOG0134	NADH:flavin oxidoreductase/12-oxophytodienoate reductase	--
EVM0005944.1	KOG1798	DNA polymerase epsilon, catalytic subunit A	Replication, recombination and repair
EVM0001956.1	KOG0860	Synaptobrevin/VAMP-like protein	Intracellular trafficking, secretion, and vesicular transport
EVM0008677.1	KOG1566	Conserved protein Mo25	Function unknown
EVM0002390.1	KOG3396	Glucosamine-phosphate N-acetyltransferase	Cell wall/membrane/envelope biogenesis
EVM0008418.1	KOG1535	Predicted fumarylacetoacetate hydralase	General function prediction only
EVM0006003.1	KOG1535	Predicted fumarylacetoacetate hydralase	General function prediction only
EVM0006758.1	KOG0157	Cytochrome P450 CYP4/CYP19/CYP26 subfamilies	--
EVM0006492.1	KOG0800	FOG: Predicted E3 ubiquitin ligase	Posttranslational modification, protein turnover, chaperones
EVM0004174.1	KOG0407	40S ribosomal protein S14	Translation, ribosomal structure and biogenesis
EVM0008665.1	KOG2177	Predicted E3 ubiquitin ligase	Posttranslational modification, protein turnover, chaperones
EVM0002064.1	KOG2412	Nuclear-export-signal (NES)-containing protein/polyadenylated-RNA export factor	RNA processing and modification
EVM0000783.1	KOG1722	60s ribosomal protein L24	Translation, ribosomal structure and biogenesis
EVM0004507.1	KOG3457	Sec61 protein translocation complex, beta subunit	Posttranslational modification, protein turnover, chaperones
EVM0003112.1	KOG0859	Synaptobrevin/VAMP-like protein	Intracellular trafficking, secretion, and vesicular transport
EVM0001931.2	KOG0054	Multidrug resistance-associated protein/mitoxantrone resistance protein, ABC superfamily	Secondary metabolites biosynthesis, transport and catabolism
EVM0004683.1	KOG1755	Profilin	Cytoskeleton
EVM0000945.1	KOG0819	Annexin	Intracellular trafficking, secretion, and vesicular transport
EVM0006125.1	KOG2752	Uncharacterized conserved protein, contains N-recognin-type Zn-finger	General function prediction only
EVM0003949.1	KOG3439	Protein conjugation factor involved in autophagy	Posttranslational modification, protein turnover, chaperones
EVM0008048.1	KOG2348	Urea transporter	Amino acid transport and metabolism
EVM0005163.2	KOG0180	20S proteasome, regulatory subunit beta type PSMB3/PUP3	Posttranslational modification, protein turnover, chaperones
EVM0005973.1	KOG1577	Aldo/keto reductase family proteins	General function prediction only
EVM0003934.3	KOG4297	C-type lectin	--
EVM0005571.1	KOG3033	Predicted PhzC/PhzF-type epimerase	General function prediction only
EVM0004591.1	KOG1908	Ribonuclease inhibitor type leucine-rich repeat proteins	RNA processing and modification
EVM0001138.1	KOG0855	Alkyl hydroperoxide reductase, thiol specific antioxidant and related enzymes	Posttranslational modification, protein turnover, chaperones
EVM0002952.1	KOG4573	Phosphoprotein involved in cytoplasm to vacuole targeting and autophagy	Intracellular trafficking, secretion, and vesicular transport
EVM0005142.1	KOG0583	Serine/threonine protein kinase	Signal transduction mechanisms
EVM0004893.1	KOG2298	Glycyl-tRNA synthetase and related class II tRNA synthetase	Translation, ribosomal structure and biogenesis
EVM0003594.1	KOG1198	Zinc-binding oxidoreductase	--
EVM0000325.1	KOG2504	Monocarboxylate transporter	Carbohydrate transport and metabolism
EVM0000647.1	KOG0254	Predicted transporter (major facilitator superfamily)	General function prediction only
EVM0008168.1	KOG3153	Thiamine pyrophosphokinase	Coenzyme transport and metabolism
EVM0001889.1	KOG2504	Monocarboxylate transporter	Carbohydrate transport and metabolism
EVM0003855.1	KOG0156	Cytochrome P450 CYP2 subfamily	Secondary metabolites biosynthesis, transport and catabolism
EVM0001406.1	KOG3010	Methyltransferase	General function prediction only
EVM0008219.1	KOG1515	Arylacetamide deacetylase	Defense mechanisms
EVM0001619.1	KOG3872	FOG: FHA domain	Signal transduction mechanisms
EVM0004866.1	KOG1119	Mitochondrial Fe-S cluster biosynthesis protein ISA2 (contains a HesB-like domain)	--
EVM0005742.1	KOG0017	FOG: Transposon-encoded proteins with TYA, reverse transcriptase, integrase domains in various combinations	General function prediction only
EVM0004417.1	KOG0274	Cdc4 and related F-box and WD-40 proteins	General function prediction only
EVM0008015.1	KOG2650	Zinc carboxypeptidase	Function unknown
EVM0006973.1	KOG1502	Flavonol reductase/cinnamoyl-CoA reductase	Defense mechanisms
EVM0007636.1	KOG1263	Multicopper oxidases	Secondary metabolites biosynthesis, transport and catabolism
EVM0002054.1	KOG1176	Acyl-CoA synthetase	Lipid transport and metabolism
EVM0002480.1	KOG2177	Predicted E3 ubiquitin ligase	Posttranslational modification, protein turnover, chaperones
EVM0004794.1	KOG0393	Ras-related small GTPase, Rho type	General function prediction only
EVM0002292.1	KOG0269	WD40 repeat-containing protein	Function unknown
EVM0005490.1	KOG2571	Chitin synthase/hyaluronan synthase (glycosyltransferases)	Cell wall/membrane/envelope biogenesis
EVM0000428.1	KOG0628	Aromatic-L-amino-acid/L-histidine decarboxylase	Amino acid transport and metabolism
EVM0000274.1	KOG3233	RNA polymerase III, subunit C34	Transcription
EVM0008270.1	KOG2831	ATP phosphoribosyltransferase	Amino acid transport and metabolism
EVM0007353.1	KOG0706	Predicted GTPase-activating protein	Signal transduction mechanisms
EVM0000579.1	KOG0935	Clathrin adaptor complex, small subunit	Intracellular trafficking, secretion, and vesicular transport
EVM0007529.1	KOG3000	Microtubule-binding protein involved in cell cycle control	--
EVM0000548.1	KOG2772	Transaldolase	Carbohydrate transport and metabolism
EVM0007597.1	KOG0418	Ubiquitin-protein ligase	Posttranslational modification, protein turnover, chaperones
EVM0006105.4	KOG4245	Predicted metal-dependent hydrolase of the TIM-barrel fold	General function prediction only
EVM0001783.1	KOG2628	Farnesyl cysteine-carboxyl methyltransferase	Posttranslational modification, protein turnover, chaperones
EVM0003568.1	KOG2407	GPI transamidase complex, GPI16/PIG-T component, involved in glycosylphosphatidylinositol anchor biosynthesis	--
EVM0003591.1	KOG1339	Aspartyl protease	Posttranslational modification, protein turnover, chaperones
EVM0005843.1	KOG0730	AAA+-type ATPase	Posttranslational modification, protein turnover, chaperones
EVM0003634.1	KOG0179	20S proteasome, regulatory subunit beta type PSMB1/PRE7	Posttranslational modification, protein turnover, chaperones
EVM0006532.1	KOG1339	Aspartyl protease	Posttranslational modification, protein turnover, chaperones
EVM0008188.1	KOG1263	Multicopper oxidases	Secondary metabolites biosynthesis, transport and catabolism
EVM0004904.1	KOG0021	Glutathione synthetase	Secondary metabolites biosynthesis, transport and catabolism
EVM0006211.1	KOG0586	Serine/threonine protein kinase	General function prediction only
EVM0005338.1	KOG0238	3-Methylcrotonyl-CoA carboxylase, biotin-containing subunit/Propionyl-CoA carboxylase, alpha chain/Acetyl-CoA carboxylase, biotin carboxylase subunit	--
EVM0005385.1	KOG0158	Cytochrome P450 CYP3/CYP5/CYP6/CYP9 subfamilies	Secondary metabolites biosynthesis, transport and catabolism
EVM0008531.2	KOG0158	Cytochrome P450 CYP3/CYP5/CYP6/CYP9 subfamilies	Secondary metabolites biosynthesis, transport and catabolism
EVM0007461.1	KOG3275	Zinc-binding protein of the histidine triad (HIT) family	Signal transduction mechanisms
EVM0008350.1	KOG2814	Transcription coactivator complex, P50 component (LigT RNA ligase/phosphodiesterase family)	Transcription
EVM0007739.1	KOG4192	Uncharacterized conserved protein	Function unknown
EVM0001959.1	KOG4192	Uncharacterized conserved protein	Function unknown
EVM0003750.1	KOG1198	Zinc-binding oxidoreductase	--
EVM0006770.1	KOG2250	Glutamate/leucine/phenylalanine/valine dehydrogenases	Amino acid transport and metabolism
EVM0001311.1	KOG1931	Putative transmembrane protein	General function prediction only
EVM0001466.1	KOG1438	Anthranilate phosphoribosyltransferase	Amino acid transport and metabolism
EVM0003812.1	KOG4169	15-hydroxyprostaglandin dehydrogenase and related dehydrogenases	--
EVM0005650.1	KOG3791	Predicted RNA-binding protein involved in translational regulation	--
EVM0000342.1	KOG3272	Predicted coiled-coil protein	General function prediction only
EVM0004197.1	KOG1499	Protein arginine N-methyltransferase PRMT1 and related enzymes	--
EVM0006981.1	KOG0143	Iron/ascorbate family oxidoreductases	--
EVM0002162.1	KOG4569	Predicted lipase	Lipid transport and metabolism
EVM0003879.1	KOG0602	Neutral trehalase	Carbohydrate transport and metabolism
EVM0000309.1	KOG1289	Amino acid transporters	Amino acid transport and metabolism
EVM0003375.1	KOG2499	Beta-N-acetylhexosaminidase	Carbohydrate transport and metabolism
EVM0004139.1	KOG3340	Alpha-L-fucosidase	Carbohydrate transport and metabolism
EVM0003191.1	KOG0448	Mitofusin 1 GTPase, involved in mitochondrila biogenesis	Posttranslational modification, protein turnover, chaperones
EVM0001477.1	KOG2504	Monocarboxylate transporter	Carbohydrate transport and metabolism
EVM0003560.2	KOG2253	U1 snRNP complex, subunit SNU71 and related PWI-motif proteins	RNA processing and modification
EVM0003697.1	KOG0029	Amine oxidase	Secondary metabolites biosynthesis, transport and catabolism
EVM0004753.1	KOG2151	Predicted transcriptional regulator	--
EVM0003214.1	KOG0725	Reductases with broad range of substrate specificities	General function prediction only
EVM0001764.2	KOG0725	Reductases with broad range of substrate specificities	General function prediction only
EVM0000404.1	KOG0737	AAA+-type ATPase	Posttranslational modification, protein turnover, chaperones
EVM0002454.1	KOG0367	Protein geranylgeranyltransferase Type I, beta subunit	Posttranslational modification, protein turnover, chaperones
EVM0003092.1	KOG2056	Equilibrative nucleoside transporter protein	Nucleotide transport and metabolism
EVM0002608.1	KOG1178	Non-ribosomal peptide synthetase/alpha-aminoadipate reductase and related enzymes	Secondary metabolites biosynthesis, transport and catabolism
EVM0002395.1	KOG2499	Beta-N-acetylhexosaminidase	Carbohydrate transport and metabolism
EVM0004362.1	KOG4168	Predicted RNA polymerase III subunit C17	Transcription
EVM0002154.1	KOG1387	Glycosyltransferase	Cell wall/membrane/envelope biogenesis
EVM0007377.1	KOG0737	AAA+-type ATPase	Posttranslational modification, protein turnover, chaperones
EVM0003360.1	KOG0404	Thioredoxin reductase	Posttranslational modification, protein turnover, chaperones
EVM0000482.1	KOG0232	Vacuolar H+-ATPase V0 sector, subunits c/c'	Energy production and conversion
EVM0005173.1	KOG1721	FOG: Zn-finger	General function prediction only
EVM0005738.1	KOG1721	FOG: Zn-finger	General function prediction only
EVM0002379.1	KOG1198	Zinc-binding oxidoreductase	--
EVM0002605.1	KOG0811	SNARE protein PEP12/VAM3/Syntaxin 7/Syntaxin 17	Intracellular trafficking, secretion, and vesicular transport
EVM0008258.1	KOG0137	Very-long-chain acyl-CoA dehydrogenase	Lipid transport and metabolism
EVM0007641.1	KOG2134	Polynucleotide kinase 3' phosphatase	Replication, recombination and repair
EVM0003096.1	KOG2270	Serine/threonine protein kinase involved in cell cycle control	--
EVM0005298.1	KOG2448	Dihydroxy-acid dehydratase	Amino acid transport and metabolism
EVM0007302.1	KOG0580	Serine/threonine protein kinase	Cell cycle control, cell division, chromosome partitioning
EVM0003239.1	KOG0767	Mitochondrial phosphate carrier protein	Energy production and conversion
EVM0001150.1	KOG0795	Chorismate mutase	Amino acid transport and metabolism
EVM0003054.2	KOG3417	Ras1 guanine nucleotide exchange factor	Signal transduction mechanisms
EVM0005310.1	KOG0652	26S proteasome regulatory complex, ATPase RPT5	Posttranslational modification, protein turnover, chaperones
EVM0008194.1	KOG2655	Septin family protein (P-loop GTPase)	--
EVM0004602.1	KOG2655	Septin family protein (P-loop GTPase)	--
EVM0002045.1	KOG2466	Uridine permease/thiamine transporter/allantoin transport	--
EVM0007767.1	KOG3007	Mu-crystallin	Amino acid transport and metabolism
EVM0007139.1	KOG0221	Mismatch repair ATPase MSH5 (MutS family)	Replication, recombination and repair
EVM0001755.1	KOG3694	Protein required for meiosis	Cell cycle control, cell division, chromosome partitioning
EVM0007669.1	KOG3353	60S ribosomal protein L22	Translation, ribosomal structure and biogenesis
EVM0008160.1	KOG0254	Predicted transporter (major facilitator superfamily)	General function prediction only
EVM0008672.1	KOG2913	Predicted membrane protein	Function unknown
EVM0006562.1	KOG3090	Prohibitin-like protein	Posttranslational modification, protein turnover, chaperones
EVM0002467.1	KOG3270	Uncharacterized conserved protein	Function unknown
EVM0006188.1	KOG1004	Exosomal 3'-5' exoribonuclease complex subunit Rrp40	Translation, ribosomal structure and biogenesis
EVM0008380.1	KOG3856	Uncharacterized conserved protein	Function unknown
EVM0001249.1	KOG0157	Cytochrome P450 CYP4/CYP19/CYP26 subfamilies	--
EVM0004822.1	KOG3102	Uncharacterized conserved protein	Function unknown
EVM0000643.1	KOG3957	Predicted L-carnitine dehydratase/alpha-methylacyl-CoA racemase	Lipid transport and metabolism
EVM0006767.1	KOG0531	Protein phosphatase 1, regulatory subunit, and related proteins	Signal transduction mechanisms
EVM0003136.1	KOG0773	Transcription factor MEIS1 and related HOX domain proteins	Transcription
EVM0006595.1	KOG2948	Predicted metal-binding protein	General function prediction only
EVM0000517.1	KOG0800	FOG: Predicted E3 ubiquitin ligase	Posttranslational modification, protein turnover, chaperones
EVM0000825.1	KOG3180	Electron transfer flavoprotein, beta subunit	Energy production and conversion
EVM0006173.1	KOG2276	Metalloexopeptidases	Amino acid transport and metabolism
EVM0008634.1	KOG4648	Uncharacterized conserved protein, contains LRR repeats	Function unknown
EVM0004664.1	KOG2743	Cobalamin synthesis protein	Coenzyme transport and metabolism
EVM0006215.1	KOG1751	60s ribosomal protein L23	Translation, ribosomal structure and biogenesis
EVM0000248.1	KOG0694	Serine/threonine protein kinase	Signal transduction mechanisms
EVM0003283.1	KOG1158	NADP/FAD dependent oxidoreductase	Energy production and conversion
EVM0003284.1	KOG2084	Predicted histone tail methylase containing SET domain	Chromatin structure and dynamics
EVM0001047.1	KOG4076	Regulator of ATP-sensitive K+ channels Alpha-endosulfine/ARPP-19 and related cAMP-regulated phosphoproteins	--
EVM0001125.1	KOG1625	DNA polymerase alpha-primase complex, polymerase-associated subunit B	Replication, recombination and repair
EVM0004041.1	KOG2477	Uncharacterized conserved protein	Function unknown
EVM0000985.1	KOG0923	mRNA splicing factor ATP-dependent RNA helicase	RNA processing and modification
EVM0001010.1	KOG2957	Vacuolar H+-ATPase V0 sector, subunit d	Energy production and conversion
EVM0005860.1	KOG0324	Uncharacterized conserved protein	Function unknown
EVM0002267.1	KOG0764	Mitochondrial FAD carrier protein	Energy production and conversion
EVM0007300.1	KOG0235	Phosphoglycerate mutase	Carbohydrate transport and metabolism
EVM0007972.1	KOG4411	Phytoene/squalene synthetase	Lipid transport and metabolism
EVM0007683.1	KOG1471	Phosphatidylinositol transfer protein SEC14 and related proteins	Lipid transport and metabolism
EVM0002721.1	KOG1981	SOK1 kinase belonging to the STE20/SPS1/GC kinase family	Signal transduction mechanisms
EVM0000197.1	KOG1351	Vacuolar H+-ATPase V1 sector, subunit B	Energy production and conversion
EVM0000624.1	KOG1552	Predicted alpha/beta hydrolase	General function prediction only
EVM0001403.1	KOG1943	Beta-tubulin folding cofactor D	Posttranslational modification, protein turnover, chaperones
EVM0007800.1	KOG0519	Sensory transduction histidine kinase	Signal transduction mechanisms
EVM0001203.1	KOG0198	MEKK and related serine/threonine protein kinases	Signal transduction mechanisms
EVM0008670.1	KOG0806	Carbon-nitrogen hydrolase	Amino acid transport and metabolism
EVM0000373.1	KOG0398	Mitochondrial/chloroplast ribosomal protein L5/L7	Translation, ribosomal structure and biogenesis
EVM0004920.1	KOG2549	Transcription initiation factor TFIID, subunit TAF6 (also component of histone acetyltransferase SAGA)	Transcription
EVM0007869.1	KOG3080	Nucleolar protein-like/EBNA1-binding protein	RNA processing and modification
EVM0000022.1	KOG3896	Dynactin, subunit p62	Cell motility
EVM0006193.1	KOG2575	Glucosyltransferase - Alg6p	--
EVM0003797.1	KOG3328	HGG motif-containing thioesterase	General function prediction only
EVM0008595.1	KOG1685	Uncharacterized conserved protein	Function unknown
EVM0008143.1	KOG3417	Ras1 guanine nucleotide exchange factor	Signal transduction mechanisms
EVM0007693.1	KOG3417	Ras1 guanine nucleotide exchange factor	Signal transduction mechanisms
EVM0005691.4	KOG1238	Glucose dehydrogenase/choline dehydrogenase/mandelonitrile lyase (GMC oxidoreductase family)	General function prediction only
EVM0007197.1	KOG1581	UDP-galactose transporter related protein	Carbohydrate transport and metabolism
EVM0007790.1	KOG1716	Dual specificity phosphatase	Defense mechanisms
EVM0005307.1	KOG1575	Voltage-gated shaker-like K+ channel, subunit beta/KCNAB	Energy production and conversion
EVM0002388.1	KOG2533	Permease of the major facilitator superfamily	Carbohydrate transport and metabolism
EVM0000577.1	KOG1020	Sister chromatid cohesion protein SCC2/Nipped-B	--
EVM0005079.1	KOG2651	rRNA adenine N-6-methyltransferase	RNA processing and modification
EVM0002867.1	KOG0450	2-oxoglutarate dehydrogenase, E1 subunit	Carbohydrate transport and metabolism
EVM0002165.1	KOG1575	Voltage-gated shaker-like K+ channel, subunit beta/KCNAB	Energy production and conversion
EVM0007528.1	KOG1575	Voltage-gated shaker-like K+ channel, subunit beta/KCNAB	Energy production and conversion
EVM0007379.1	KOG0922	DEAH-box RNA helicase	RNA processing and modification
EVM0000427.1	KOG3907	ZIP-like zinc transporter proteins	Intracellular trafficking, secretion, and vesicular transport
EVM0002156.1	KOG0970	DNA polymerase alpha, catalytic subunit	Replication, recombination and repair
EVM0007370.1	KOG3331	Mitochondrial/chloroplast ribosomal protein L4/L29	Translation, ribosomal structure and biogenesis
EVM0002486.3	KOG4051	Uncharacterized conserved protein	Function unknown
EVM0002226.1	KOG0441	Cu2+/Zn2+ superoxide dismutase SOD1	Inorganic ion transport and metabolism
EVM0008253.1	KOG4008	rRNA processing protein RRP7	RNA processing and modification
EVM0004541.1	KOG0055	Multidrug/pheromone exporter, ABC superfamily	Secondary metabolites biosynthesis, transport and catabolism
EVM0003359.1	KOG0439	VAMP-associated protein involved in inositol metabolism	Intracellular trafficking, secretion, and vesicular transport
EVM0007107.1	KOG3346	Phosphatidylethanolamine binding protein	General function prediction only
EVM0007307.1	KOG1915	Cell cycle control protein (crooked neck)	Cell cycle control, cell division, chromosome partitioning
EVM0001687.1	KOG0581	Mitogen-activated protein kinase kinase (MAP2K)	Signal transduction mechanisms
EVM0001350.1	KOG1616	Protein involved in Snf1 protein kinase complex assembly	Carbohydrate transport and metabolism
EVM0003981.1	KOG2979	Protein involved in DNA repair	General function prediction only
EVM0003444.1	KOG1750	Mitochondrial/chloroplast ribosomal protein S12	Translation, ribosomal structure and biogenesis
EVM0005656.1	KOG2308	Phosphatidic acid-preferring phospholipase A1, contains DDHD domain	--
EVM0003395.1	KOG2260	Cell division cycle 37 protein, CDC37	Cell cycle control, cell division, chromosome partitioning
EVM0004380.1	KOG0232	Vacuolar H+-ATPase V0 sector, subunits c/c'	Energy production and conversion
EVM0006938.1	KOG3116	Predicted C3H1-type Zn-finger protein	General function prediction only
EVM0006810.1	KOG3254	Mitochondrial/chloroplast ribosomal protein L6	Translation, ribosomal structure and biogenesis
EVM0008438.1	KOG1172	Na+-independent Cl/HCO3 exchanger AE1 and related transporters (SLC4 family)	Inorganic ion transport and metabolism
EVM0007649.1	KOG2504	Monocarboxylate transporter	Carbohydrate transport and metabolism
EVM0006458.7	KOG2504	Monocarboxylate transporter	Carbohydrate transport and metabolism
EVM0002236.1	KOG1178	Non-ribosomal peptide synthetase/alpha-aminoadipate reductase and related enzymes	Secondary metabolites biosynthesis, transport and catabolism
EVM0006258.1	KOG1415	Ubiquitin C-terminal hydrolase UCHL1	Posttranslational modification, protein turnover, chaperones
EVM0003098.1	KOG0634	Aromatic amino acid aminotransferase and related proteins	Amino acid transport and metabolism
EVM0008661.1	KOG1178	Non-ribosomal peptide synthetase/alpha-aminoadipate reductase and related enzymes	Secondary metabolites biosynthesis, transport and catabolism
EVM0002630.1	KOG2241	tRNA-binding protein	Translation, ribosomal structure and biogenesis
EVM0003745.1	KOG3717	Carnitine O-acyltransferase CRAT	Lipid transport and metabolism
EVM0006327.2	KOG0143	Iron/ascorbate family oxidoreductases	--
EVM0006744.1	KOG0710	Molecular chaperone (small heat-shock protein Hsp26/Hsp42)	Posttranslational modification, protein turnover, chaperones
EVM0007871.1	KOG0926	DEAH-box RNA helicase	--
EVM0006764.1	KOG1801	tRNA-splicing endonuclease positive effector (SEN1)	RNA processing and modification
EVM0005088.1	KOG3067	Translin family protein	General function prediction only
EVM0000258.1	KOG3038	Histone acetyltransferase SAGA associated factor SGF29	General function prediction only
EVM0003492.1	KOG1657	CCAAT-binding factor, subunit C (HAP5)	Transcription
EVM0003013.1	KOG0254	Predicted transporter (major facilitator superfamily)	General function prediction only
EVM0008516.1	KOG3126	Porin/voltage-dependent anion-selective channel protein	Inorganic ion transport and metabolism
EVM0001641.1	KOG0882	Cyclophilin-related peptidyl-prolyl cis-trans isomerase	Posttranslational modification, protein turnover, chaperones
EVM0003277.1	KOG0035	Ca2+-binding actin-bundling protein (actinin), alpha chain (EF-Hand protein superfamily)	Cytoskeleton
EVM0007406.1	KOG4747	Two-component phosphorelay intermediate involved in MAP kinase cascade regulation	Signal transduction mechanisms
EVM0005058.1	KOG1951	GTP-binding protein AARP2 involved in 40S ribosome biogenesis	Translation, ribosomal structure and biogenesis
EVM0002725.1	KOG0526	Nucleosome-binding factor SPN, POB3 subunit	--
EVM0001393.1	KOG1133	Helicase of the DEAD superfamily	Replication, recombination and repair
EVM0000352.1	KOG1435	Sterol reductase/lamin B receptor	--
EVM0002360.1	KOG2928	Origin recognition complex, subunit 2	Replication, recombination and repair
EVM0000587.1	KOG2042	Ubiquitin fusion degradation protein-2	Posttranslational modification, protein turnover, chaperones
EVM0008657.1	KOG0805	Carbon-nitrogen hydrolase	Amino acid transport and metabolism
EVM0006974.1	KOG2695	WD40 repeat protein	General function prediction only
EVM0005623.1	KOG2366	Alpha-D-galactosidase (melibiase)	Carbohydrate transport and metabolism
EVM0008535.1	KOG0143	Iron/ascorbate family oxidoreductases	--
EVM0005407.1	KOG0698	Serine/threonine protein phosphatase	Signal transduction mechanisms
EVM0004999.1	KOG4379	Uncharacterized conserved protein (tumor antigen CML66 in humans)	Function unknown
EVM0006646.1	KOG2206	Exosome 3'-5' exoribonuclease complex, subunit PM/SCL-100 (Rrp6)	Translation, ribosomal structure and biogenesis
EVM0002405.1	KOG1455	Lysophospholipase	Lipid transport and metabolism
EVM0002032.1	KOG3275	Zinc-binding protein of the histidine triad (HIT) family	Signal transduction mechanisms
EVM0004665.1	KOG1658	DNA polymerase epsilon, subunit C	Replication, recombination and repair
EVM0006089.1	KOG1196	Predicted NAD-dependent oxidoreductase	General function prediction only
EVM0001840.3	KOG0156	Cytochrome P450 CYP2 subfamily	Secondary metabolites biosynthesis, transport and catabolism
EVM0007534.1	KOG2084	Predicted histone tail methylase containing SET domain	Chromatin structure and dynamics
EVM0001810.1	KOG4774	Uncharacterized conserved protein	Function unknown
EVM0000082.1	KOG0467	Translation elongation factor 2/ribosome biogenesis protein RIA1 and related proteins	Translation, ribosomal structure and biogenesis
EVM0005422.1	KOG2854	Possible pfkB family carbohydrate kinase	Carbohydrate transport and metabolism
EVM0003021.1	KOG1397	Ca2+/H+ antiporter VCX1 and related proteins	Inorganic ion transport and metabolism
EVM0008269.1	KOG0255	Synaptic vesicle transporter SVOP and related transporters (major facilitator superfamily)	General function prediction only
EVM0004056.1	KOG0143	Iron/ascorbate family oxidoreductases	--
EVM0004643.1	KOG0143	Iron/ascorbate family oxidoreductases	--
EVM0008655.2	KOG0157	Cytochrome P450 CYP4/CYP19/CYP26 subfamilies	--
EVM0005593.1	KOG0157	Cytochrome P450 CYP4/CYP19/CYP26 subfamilies	--
EVM0000938.1	KOG0255	Synaptic vesicle transporter SVOP and related transporters (major facilitator superfamily)	General function prediction only
EVM0004885.1	KOG1208	Dehydrogenases with different specificities (related to short-chain alcohol dehydrogenases)	Secondary metabolites biosynthesis, transport and catabolism
EVM0005282.1	KOG4480	Heme oxygenase	Inorganic ion transport and metabolism
EVM0002575.1	KOG0567	HEAT repeat-containing protein	General function prediction only
EVM0005813.1	KOG0816	Protein involved in mRNA turnover	RNA processing and modification
EVM0001913.5	KOG3183	Predicted Zn-finger protein	General function prediction only
EVM0002044.1	KOG2787	Lanthionine synthetase C-like protein 1	Defense mechanisms
EVM0007603.1	KOG4667	Predicted esterase	Lipid transport and metabolism
EVM0007422.1	KOG1096	Adenosine monophosphate deaminase	Nucleotide transport and metabolism
EVM0004815.1	KOG3139	N-acetyltransferase	General function prediction only
EVM0006564.1	KOG2100	Dipeptidyl aminopeptidase	Posttranslational modification, protein turnover, chaperones
EVM0000551.1	KOG4628	Predicted E3 ubiquitin ligase	Posttranslational modification, protein turnover, chaperones
EVM0001324.1	KOG0988	RNA-directed RNA polymerase QDE-1 required for posttranscriptional gene silencing and RNA interference	RNA processing and modification
EVM0003831.1	KOG1192	UDP-glucuronosyl and UDP-glucosyl transferase	--
EVM0000360.2	KOG1208	Dehydrogenases with different specificities (related to short-chain alcohol dehydrogenases)	Secondary metabolites biosynthesis, transport and catabolism
EVM0003948.1	KOG0988	RNA-directed RNA polymerase QDE-1 required for posttranscriptional gene silencing and RNA interference	RNA processing and modification
EVM0004044.1	KOG0725	Reductases with broad range of substrate specificities	General function prediction only
EVM0007478.1	KOG0725	Reductases with broad range of substrate specificities	General function prediction only
EVM0003240.1	KOG0768	Mitochondrial carrier protein PET8	Energy production and conversion
EVM0008528.1	KOG1343	Histone deacetylase complex, catalytic component HDA1	Chromatin structure and dynamics
EVM0006513.1	KOG2735	Phosphatidylserine synthase	Lipid transport and metabolism
EVM0007945.1	KOG1991	Nuclear transport receptor RANBP7/RANBP8 (importin beta superfamily)	--
EVM0001634.1	KOG2342	Uncharacterized conserved protein	Function unknown
EVM0005706.1	KOG4406	CDC42 Rho GTPase-activating protein	--
EVM0002330.1	KOG1577	Aldo/keto reductase family proteins	General function prediction only
EVM0002243.1	KOG3627	Trypsin	Amino acid transport and metabolism
EVM0001132.1	KOG2913	Predicted membrane protein	Function unknown
EVM0006034.1	KOG2913	Predicted membrane protein	Function unknown
EVM0003532.1	KOG0017	FOG: Transposon-encoded proteins with TYA, reverse transcriptase, integrase domains in various combinations	General function prediction only
EVM0008039.1	KOG2628	Farnesyl cysteine-carboxyl methyltransferase	Posttranslational modification, protein turnover, chaperones
EVM0007105.1	KOG0143	Iron/ascorbate family oxidoreductases	--
EVM0001459.1	KOG2573	Ribosome biogenesis protein - Nop56p/Sik1p	--
EVM0001352.1	KOG0042	Glycerol-3-phosphate dehydrogenase	Energy production and conversion
EVM0007901.5	KOG1176	Acyl-CoA synthetase	Lipid transport and metabolism
EVM0001154.1	KOG1385	Nucleoside phosphatase	Nucleotide transport and metabolism
EVM0003816.1	KOG0157	Cytochrome P450 CYP4/CYP19/CYP26 subfamilies	--
EVM0006602.3	KOG0157	Cytochrome P450 CYP4/CYP19/CYP26 subfamilies	--
EVM0000688.1	KOG1650	Predicted K+/H+-antiporter	Inorganic ion transport and metabolism
EVM0005791.2	KOG0583	Serine/threonine protein kinase	Signal transduction mechanisms
EVM0002916.1	KOG0800	FOG: Predicted E3 ubiquitin ligase	Posttranslational modification, protein turnover, chaperones
EVM0001709.1	KOG1237	H+/oligopeptide symporter	Amino acid transport and metabolism
EVM0001401.1	KOG0800	FOG: Predicted E3 ubiquitin ligase	Posttranslational modification, protein turnover, chaperones
EVM0006000.3	KOG0295	WD40 repeat-containing protein	Function unknown
EVM0008545.1	KOG0157	Cytochrome P450 CYP4/CYP19/CYP26 subfamilies	--
EVM0000041.9	KOG0082	G-protein alpha subunit (small G protein superfamily)	--
EVM0002774.1	KOG4772	Predicted tRNA-splicing endonuclease subunit	Translation, ribosomal structure and biogenesis
EVM0000238.1	KOG1112	Ribonucleotide reductase, alpha subunit	Nucleotide transport and metabolism
EVM0004026.1	KOG1577	Aldo/keto reductase family proteins	General function prediction only
EVM0000547.1	KOG0643	Translation initiation factor 3, subunit i (eIF-3i)/TGF-beta receptor-interacting protein (TRIP-1)	--
EVM0002765.1	KOG3411	40S ribosomal protein S19	Translation, ribosomal structure and biogenesis
EVM0005684.1	KOG2741	Dimeric dihydrodiol dehydrogenase	--
EVM0003741.1	KOG0281	Beta-TrCP (transducin repeats containing)/Slimb proteins	Function unknown
EVM0000936.1	KOG2444	WD40 repeat protein	General function prediction only
EVM0000112.1	KOG2444	WD40 repeat protein	General function prediction only
EVM0006157.1	KOG0281	Beta-TrCP (transducin repeats containing)/Slimb proteins	Function unknown
EVM0008517.1	KOG1290	Serine/threonine protein kinase	Signal transduction mechanisms
EVM0006404.1	KOG0970	DNA polymerase alpha, catalytic subunit	Replication, recombination and repair
EVM0005805.1	KOG2616	Pyridoxalphosphate-dependent enzyme/predicted threonine synthase	Amino acid transport and metabolism
EVM0006136.1	KOG2609	Cyclin D-interacting protein GCIP	--
EVM0006165.1	KOG2011	Sister chromatid cohesion complex Cohesin, subunit STAG/IRR1/SCC3	Cell cycle control, cell division, chromosome partitioning
EVM0004351.1	KOG1295	Nonsense-mediated decay protein Upf3	RNA processing and modification
EVM0002140.1	KOG2533	Permease of the major facilitator superfamily	Carbohydrate transport and metabolism
EVM0001583.1	KOG2538	Origin recognition complex, subunit 3	Replication, recombination and repair
EVM0000393.1	KOG2644	3'-phosphoadenosine 5'-phosphosulfate sulfotransferase (PAPS reductase)/FAD synthetase and related enzymes	--
EVM0005248.1	KOG0478	DNA replication licensing factor, MCM4 component	Replication, recombination and repair
EVM0001773.1	KOG4129	Exopolyphosphatases and related proteins	Energy production and conversion
EVM0004052.1	KOG0867	Glutathione S-transferase	Posttranslational modification, protein turnover, chaperones
EVM0005882.2	KOG0867	Glutathione S-transferase	Posttranslational modification, protein turnover, chaperones
EVM0002621.1	KOG4604	Uncharacterized conserved protein	Function unknown
EVM0000089.1	KOG0169	Phosphoinositide-specific phospholipase C	Signal transduction mechanisms
EVM0004094.1	KOG0626	Beta-glucosidase, lactase phlorizinhydrolase, and related proteins	Carbohydrate transport and metabolism
EVM0006622.1	KOG2742	Predicted oxidoreductase	General function prediction only
EVM0003829.1	KOG4444	Peroxisomal assembly protein PEX3	--
EVM0005470.1	KOG1175	Acyl-CoA synthetase	Lipid transport and metabolism
EVM0001673.1	KOG0592	3-phosphoinositide-dependent protein kinase (PDK1)	Signal transduction mechanisms
EVM0006131.1	KOG0237	Glycinamide ribonucleotide synthetase (GARS)/Aminoimidazole ribonucleotide synthetase (AIRS)	Nucleotide transport and metabolism
EVM0000697.1	KOG3020	TatD-related DNase	Replication, recombination and repair
EVM0005124.1	KOG4623	Uncharacterized conserved protein	Function unknown
EVM0008398.1	KOG2672	Lipoate synthase	Coenzyme transport and metabolism
EVM0004387.1	KOG1963	WD40 repeat protein	General function prediction only
EVM0002419.1	KOG2497	Predicted methyltransferase	General function prediction only
EVM0005503.1	KOG1260	Isocitrate lyase	Energy production and conversion
EVM0003557.1	KOG1437	Fasciclin and related adhesion glycoproteins	--
EVM0006814.1	KOG1577	Aldo/keto reductase family proteins	General function prediction only
EVM0000449.1	KOG0758	Mitochondrial carnitine-acylcarnitine carrier protein	Energy production and conversion
EVM0001998.1	KOG1439	RAB proteins geranylgeranyltransferase component A (RAB escort protein)	Posttranslational modification, protein turnover, chaperones
EVM0006229.1	KOG1064	RAVE (regulator of V-ATPase assembly) complex subunit RAV1/DMX protein, WD repeat superfamily	General function prediction only
EVM0008575.1	KOG3470	Beta-tubulin folding cofactor A	Posttranslational modification, protein turnover, chaperones
EVM0003409.1	KOG2968	Predicted esterase of the alpha-beta hydrolase superfamily (Neuropathy target esterase), contains cAMP-binding domains	General function prediction only
EVM0006075.1	KOG2571	Chitin synthase/hyaluronan synthase (glycosyltransferases)	Cell wall/membrane/envelope biogenesis
EVM0003501.1	KOG1455	Lysophospholipase	Lipid transport and metabolism
EVM0002194.1	KOG1078	Vesicle coat complex COPI, gamma subunit	Intracellular trafficking, secretion, and vesicular transport
EVM0007679.1	KOG2201	Pantothenate kinase PanK and related proteins	Coenzyme transport and metabolism
EVM0008289.1	KOG0361	Chaperonin complex component, TCP-1 eta subunit (CCT7)	Posttranslational modification, protein turnover, chaperones
EVM0003290.1	KOG1001	Helicase-like transcription factor HLTF/DNA helicase RAD5, DEAD-box superfamily	--
EVM0002342.1	KOG1269	SAM-dependent methyltransferases	--
EVM0002691.1	KOG1424	Predicted GTP-binding protein MMR1	General function prediction only
EVM0006792.1	KOG1430	C-3 sterol dehydrogenase/3-beta-hydroxysteroid dehydrogenase and related dehydrogenases	--
EVM0003504.1	KOG0895	Ubiquitin-conjugating enzyme	Posttranslational modification, protein turnover, chaperones
EVM0008332.1	KOG4835	DNA-binding protein C1D involved in regulation of double-strand break repair	Replication, recombination and repair
EVM0002275.1	KOG1164	Casein kinase (serine/threonine/tyrosine protein kinase)	Signal transduction mechanisms
EVM0004049.1	KOG4341	F-box protein containing LRR	General function prediction only
EVM0001664.1	KOG1302	Vacuolar sorting protein VPS33/slp1 (Sec1 family)	Intracellular trafficking, secretion, and vesicular transport
EVM0002242.1	KOG0323	TFIIF-interacting CTD phosphatases, including NLI-interacting factor	Transcription
EVM0003799.1	KOG1950	Glycosyl transferase, family 8 - glycogenin	Carbohydrate transport and metabolism
EVM0005543.4	KOG1950	Glycosyl transferase, family 8 - glycogenin	Carbohydrate transport and metabolism
EVM0002066.1	KOG3146	Dolichyl pyrophosphate phosphatase and related acid phosphatases	Lipid transport and metabolism
EVM0001208.1	KOG1716	Dual specificity phosphatase	Defense mechanisms
EVM0000233.1	KOG0157	Cytochrome P450 CYP4/CYP19/CYP26 subfamilies	--
EVM0004460.1	KOG0112	Large RNA-binding protein (RRM superfamily)	General function prediction only
EVM0007198.1	KOG3405	RNA polymerase subunit K	Transcription
EVM0003584.1	KOG1205	Predicted dehydrogenase	Secondary metabolites biosynthesis, transport and catabolism
EVM0006244.1	KOG3237	Uncharacterized conserved protein	Function unknown
EVM0007897.1	KOG2509	Seryl-tRNA synthetase	Translation, ribosomal structure and biogenesis
EVM0003127.1	KOG0991	Replication factor C, subunit RFC2	Replication, recombination and repair
EVM0004319.1	KOG0031	Myosin regulatory light chain, EF-Hand protein superfamily	Cytoskeleton
EVM0005586.1	KOG2100	Dipeptidyl aminopeptidase	Posttranslational modification, protein turnover, chaperones
EVM0002984.1	KOG0008	Transcription initiation factor TFIID, subunit TAF1	Transcription
EVM0000029.1	KOG1721	FOG: Zn-finger	General function prediction only
EVM0008176.2	KOG2262	Sexual differentiation process protein ISP4	Signal transduction mechanisms
EVM0001505.1	KOG3183	Predicted Zn-finger protein	General function prediction only
EVM0001088.2	KOG3186	Mitotic spindle checkpoint protein	Cell cycle control, cell division, chromosome partitioning
EVM0007453.1	KOG0255	Synaptic vesicle transporter SVOP and related transporters (major facilitator superfamily)	General function prediction only
EVM0008385.1	KOG3021	Predicted kinase	General function prediction only
EVM0006039.1	KOG0134	NADH:flavin oxidoreductase/12-oxophytodienoate reductase	--
EVM0003233.1	KOG2273	Membrane coat complex Retromer, subunit VPS5/SNX1, Sorting nexins, and related PX domain-containing proteins	Intracellular trafficking, secretion, and vesicular transport
EVM0006237.2	KOG1236	Predicted unusual protein kinase	General function prediction only
EVM0008492.1	KOG1286	Amino acid transporters	Amino acid transport and metabolism
EVM0000160.1	KOG4424	Predicted Rho/Rac guanine nucleotide exchange factor/faciogenital dysplasia protein 3	Signal transduction mechanisms
EVM0003644.2	KOG2149	Uncharacterized conserved protein	Function unknown
EVM0004011.1	KOG1411	Aspartate aminotransferase/Glutamic oxaloacetic transaminase AAT1/GOT2	Amino acid transport and metabolism
EVM0004998.1	KOG0556	Aspartyl-tRNA synthetase	Translation, ribosomal structure and biogenesis
EVM0003063.1	KOG2890	Predicted membrane protein	Function unknown
EVM0003771.1	KOG3114	Uncharacterized conserved protein	Function unknown
EVM0005434.1	KOG2220	Predicted signal transduction protein	General function prediction only
EVM0007838.1	KOG4313	Thiamine pyrophosphokinase	Nucleotide transport and metabolism
EVM0004633.1	KOG0055	Multidrug/pheromone exporter, ABC superfamily	Secondary metabolites biosynthesis, transport and catabolism
EVM0007002.1	KOG2282	NADH-ubiquinone oxidoreductase, NDUFS1/75 kDa subunit	Energy production and conversion
EVM0004517.1	KOG2823	Cellular protein (glioma tumor suppressor candidate region gene 2)	General function prediction only
EVM0005250.1	KOG1329	Phospholipase D1	Lipid transport and metabolism
EVM0000859.1	KOG1577	Aldo/keto reductase family proteins	General function prediction only
EVM0001090.1	KOG1358	Serine palmitoyltransferase	Posttranslational modification, protein turnover, chaperones
EVM0008651.1	KOG1484	Putative Zn2+ transporter MSC2 (cation diffusion facilitator superfamily)	Inorganic ion transport and metabolism
EVM0000693.1	KOG2885	Uncharacterized conserved protein	Function unknown
EVM0005332.1	KOG0893	60S ribosomal protein L31	Translation, ribosomal structure and biogenesis
EVM0006144.1	KOG2882	p-Nitrophenyl phosphatase	Inorganic ion transport and metabolism
EVM0005377.1	KOG3957	Predicted L-carnitine dehydratase/alpha-methylacyl-CoA racemase	Lipid transport and metabolism
EVM0006556.1	KOG3144	Ethanolamine-P-transferase GPI11/PIG-F, involved in glycosylphosphatidylinositol anchor biosynthesis	--
EVM0003373.1	KOG0725	Reductases with broad range of substrate specificities	General function prediction only
EVM0002141.1	KOG3340	Alpha-L-fucosidase	Carbohydrate transport and metabolism
EVM0002520.1	KOG0595	Serine/threonine-protein kinase involved in autophagy	--
EVM0004207.1	KOG2880	SMAD6 interacting protein AMSH, contains JAB/MPN/Mov34 domain	Signal transduction mechanisms
EVM0007765.1	KOG2281	Dipeptidyl aminopeptidases/acylaminoacyl-peptidases	Posttranslational modification, protein turnover, chaperones
EVM0005162.1	KOG2798	Putative trehalase	Carbohydrate transport and metabolism
EVM0002709.1	KOG2867	Phosphotyrosyl phosphatase activator	--
EVM0001055.1	KOG2458	Endoplasmic reticulum protein EP58, contains filamin rod domain and KDEL motif	General function prediction only
EVM0006947.1	KOG2571	Chitin synthase/hyaluronan synthase (glycosyltransferases)	Cell wall/membrane/envelope biogenesis
EVM0008426.1	KOG3060	Uncharacterized conserved protein	Function unknown
EVM0004407.1	KOG1974	DNA topoisomerase I-interacting protein	Replication, recombination and repair
EVM0001446.1	KOG0686	COP9 signalosome, subunit CSN1	--
EVM0006061.1	KOG1339	Aspartyl protease	Posttranslational modification, protein turnover, chaperones
EVM0007678.1	KOG1041	Translation initiation factor 2C (eIF-2C) and related proteins	Translation, ribosomal structure and biogenesis
EVM0000712.1	KOG2337	Ubiquitin activating E1 enzyme-like protein	Coenzyme transport and metabolism
EVM0004217.1	KOG1211	Amidases	Translation, ribosomal structure and biogenesis
EVM0005120.1	KOG1211	Amidases	Translation, ribosomal structure and biogenesis
EVM0001484.1	KOG1430	C-3 sterol dehydrogenase/3-beta-hydroxysteroid dehydrogenase and related dehydrogenases	--
EVM0006688.1	KOG0417	Ubiquitin-protein ligase	Posttranslational modification, protein turnover, chaperones
EVM0004872.1	KOG1973	Chromatin remodeling protein, contains PHD Zn-finger	Chromatin structure and dynamics
EVM0005702.1	KOG0127	Nucleolar protein fibrillarin NOP77 (RRM superfamily)	RNA processing and modification
EVM0008062.1	KOG3091	Nuclear pore complex, p54 component (sc Nup57)	--
EVM0003982.1	KOG2732	DNA polymerase delta, regulatory subunit 55	Replication, recombination and repair
EVM0006614.1	KOG2533	Permease of the major facilitator superfamily	Carbohydrate transport and metabolism
EVM0000641.1	KOG2533	Permease of the major facilitator superfamily	Carbohydrate transport and metabolism
EVM0000492.1	KOG4093	Uncharacterized conserved protein	Function unknown
EVM0008107.1	KOG0724	Zuotin and related molecular chaperones (DnaJ superfamily), contains DNA-binding domains	Posttranslational modification, protein turnover, chaperones
EVM0007136.1	KOG2852	Possible oxidoreductase	General function prediction only
EVM0008494.1	KOG3278	Mitochondrial/chloroplast ribosomal protein L28	Translation, ribosomal structure and biogenesis
EVM0007536.1	KOG0255	Synaptic vesicle transporter SVOP and related transporters (major facilitator superfamily)	General function prediction only
EVM0006255.1	KOG3005	GIY-YIG type nuclease	General function prediction only
EVM0003036.1	KOG0343	RNA Helicase	RNA processing and modification
EVM0004611.1	KOG2907	RNA polymerase I transcription factor TFIIS, subunit A12.2/RPA12	Transcription
EVM0002309.1	KOG3880	Predicted small molecule transporter involved in cellular pH homeostasis (Batten disease protein in human)	General function prediction only
EVM0000001.1	KOG4569	Predicted lipase	Lipid transport and metabolism
EVM0006451.1	KOG0411	Uncharacterized membrane protein	Function unknown
EVM0001434.1	KOG1027	Serine/threonine protein kinase and endoribonuclease ERN1/IRE1, sensor of the unfolded protein response pathway	Signal transduction mechanisms
EVM0000777.1	KOG3076	5'-phosphoribosylglycinamide formyltransferase	Carbohydrate transport and metabolism
EVM0006314.1	KOG3984	Purine nucleoside phosphorylase	Nucleotide transport and metabolism
EVM0003713.1	KOG1176	Acyl-CoA synthetase	Lipid transport and metabolism
EVM0008594.1	KOG0009	Ubiquitin-like/40S ribosomal S30 protein fusion	--
EVM0001768.1	KOG2544	Dihydropteroate synthase/7,8-dihydro-6-hydroxymethylpterin-pyrophosphokinase/Dihydroneopterin aldolase	Coenzyme transport and metabolism
EVM0003722.1	KOG0032	Ca2+/calmodulin-dependent protein kinase, EF-Hand protein superfamily	Signal transduction mechanisms
EVM0000771.1	KOG4035	Coeffector of mDia Rho GTPase, regulates actin polymerization and cell adhesion turnover	--
EVM0008658.1	KOG2768	Translation initiation factor 2, beta subunit (eIF-2beta)	Translation, ribosomal structure and biogenesis
EVM0005386.1	KOG1531	F0F1-type ATP synthase, gamma subunit	Energy production and conversion
EVM0007099.1	KOG1339	Aspartyl protease	Posttranslational modification, protein turnover, chaperones
EVM0001426.1	KOG1999	RNA polymerase II transcription elongation factor DSIF/SUPT5H/SPT5	Transcription
EVM0004958.1	KOG3418	60S ribosomal protein L27	Translation, ribosomal structure and biogenesis
EVM0004847.1	KOG0613	Projectin/twitchin and related proteins	Cytoskeleton
EVM0005044.1	KOG1489	Predicted GTP-binding protein (ODN superfamily)	General function prediction only
EVM0003150.1	KOG1269	SAM-dependent methyltransferases	--
EVM0008392.1	KOG2402	Paf1/RNA polymerase II complex, RTF1 component (involved in regulation of TATA box-binding protein)	Transcription
EVM0005997.1	KOG3063	Membrane coat complex Retromer, subunit VPS26	Intracellular trafficking, secretion, and vesicular transport
EVM0002860.2	KOG0266	WD40 repeat-containing protein	General function prediction only
EVM0003485.1	KOG0268	Sof1-like rRNA processing protein (contains WD40 repeats)	RNA processing and modification
EVM0001830.1	KOG1009	Chromatin assembly complex 1 subunit B/CAC2 (contains WD40 repeats)	--
EVM0006236.1	KOG3342	Signal peptidase I	Intracellular trafficking, secretion, and vesicular transport
EVM0005107.1	KOG0700	Protein phosphatase 2C/pyruvate dehydrogenase (lipoamide) phosphatase	Signal transduction mechanisms
EVM0000499.1	KOG4473	Uncharacterized membrane protein	Function unknown
EVM0004598.1	KOG3275	Zinc-binding protein of the histidine triad (HIT) family	Signal transduction mechanisms
EVM0007710.1	KOG1939	Oxoprolinase	Amino acid transport and metabolism
EVM0007628.5	KOG1146	Homeobox protein	General function prediction only
EVM0006145.1	KOG0039	Ferric reductase, NADH/NADPH oxidase and related proteins	--
EVM0004725.1	KOG1808	AAA ATPase containing von Willebrand factor type A (vWA) domain	General function prediction only
EVM0003640.1	KOG0546	HSP90 co-chaperone CPR7/Cyclophilin	Posttranslational modification, protein turnover, chaperones
EVM0004712.1	KOG0565	Inositol polyphosphate 5-phosphatase and related proteins	Intracellular trafficking, secretion, and vesicular transport
EVM0003176.3	KOG2691	RNA polymerase II subunit 9	Transcription
EVM0001177.4	KOG1263	Multicopper oxidases	Secondary metabolites biosynthesis, transport and catabolism
EVM0007201.1	KOG0916	1,3-beta-glucan synthase/callose synthase catalytic subunit	Cell wall/membrane/envelope biogenesis
EVM0003482.1	KOG3857	Alcohol dehydrogenase, class IV	Energy production and conversion
EVM0003099.1	KOG4179	Lysyl hydrolase/glycosyltransferase family 25	Posttranslational modification, protein turnover, chaperones
EVM0007959.1	KOG3039	Uncharacterized conserved protein	Function unknown
EVM0004915.1	KOG3855	Monooxygenase involved in coenzyme Q (ubiquinone) biosynthesis	--
EVM0002959.1	KOG2663	Acetolactate synthase, small subunit	Amino acid transport and metabolism
EVM0003630.1	KOG0592	3-phosphoinositide-dependent protein kinase (PDK1)	Signal transduction mechanisms
EVM0000126.1	KOG2684	Sirtuin 5 and related class III sirtuins (SIR2 family)	--
EVM0006691.1	KOG1102	Rab6 GTPase activator GAPCenA and related TBC domain proteins	General function prediction only
EVM0007380.1	KOG1235	Predicted unusual protein kinase	General function prediction only
EVM0001749.1	KOG0809	SNARE protein TLG2/Syntaxin 16	Intracellular trafficking, secretion, and vesicular transport
EVM0008442.1	KOG1198	Zinc-binding oxidoreductase	--
EVM0006141.1	KOG0939	E3 ubiquitin-protein ligase/Putative upstream regulatory element binding protein	--
EVM0004790.1	KOG3085	Predicted hydrolase (HAD superfamily)	General function prediction only
EVM0005704.1	KOG4708	Mitochondrial ribosomal protein MRP17	Translation, ribosomal structure and biogenesis
EVM0004891.1	KOG2039	Transcriptional coactivator p100	Transcription
EVM0007760.2	KOG1918	3-methyladenine DNA glycosidase	Replication, recombination and repair
EVM0000270.2	KOG0583	Serine/threonine protein kinase	Signal transduction mechanisms
EVM0000367.1	KOG1205	Predicted dehydrogenase	Secondary metabolites biosynthesis, transport and catabolism
EVM0002178.1	KOG1687	NADH-ubiquinone oxidoreductase, NUFS7/PSST/20 kDa subunit	Energy production and conversion
EVM0003503.1	KOG4660	Protein Mei2, essential for commitment to meiosis, and related proteins	Cell cycle control, cell division, chromosome partitioning
EVM0004549.1	KOG4629	Predicted mechanosensitive ion channel	Cell wall/membrane/envelope biogenesis
EVM0002269.1	KOG0395	Ras-related GTPase	General function prediction only
EVM0000807.3	KOG2404	Fumarate reductase, flavoprotein subunit	Energy production and conversion
EVM0000866.1	KOG4519	Phosphomevalonate kinase	Lipid transport and metabolism
EVM0002987.1	KOG1664	Vacuolar H+-ATPase V1 sector, subunit E	Energy production and conversion
EVM0006935.1	KOG2381	Phosphatidylinositol 4-kinase	Signal transduction mechanisms
EVM0002882.1	KOG1548	Transcription elongation factor TAT-SF1	Transcription
EVM0007944.1	KOG1305	Amino acid transporter protein	Amino acid transport and metabolism
EVM0005689.1	KOG2439	Nuclear architecture related protein	Nuclear structure
EVM0005025.1	KOG4139	Protein kinase essential for the initiation of DNA replication	--
EVM0005615.1	KOG1662	Mitochondrial F1F0-ATP synthase, subunit OSCP/ATP5	Energy production and conversion
EVM0004755.1	KOG4755	Predicted pyroglutamyl peptidase	Posttranslational modification, protein turnover, chaperones
EVM0005764.1	KOG4253	Tryptophan-rich basic nuclear protein	General function prediction only
EVM0003178.1	KOG1261	Malate synthase	Energy production and conversion
EVM0002202.1	KOG1898	Splicing factor 3b, subunit 3	RNA processing and modification
EVM0003433.1	KOG3341	RNA polymerase II transcription factor complex subunit	Transcription
EVM0003832.1	KOG1043	Ca2+-binding transmembrane protein LETM1/MRS7	Function unknown
EVM0004021.1	KOG2255	Peptidyl-tRNA hydrolase	Translation, ribosomal structure and biogenesis
EVM0005916.1	KOG1142	Transcription initiation factor TFIID, subunit TAF12 (also component of histone acetyltransferase SAGA)	Transcription
EVM0001763.1	KOG0533	RRM motif-containing protein	RNA processing and modification
EVM0004381.1	KOG0748	Predicted membrane proteins, contain hemolysin III domain	--
EVM0001445.1	KOG2340	Uncharacterized conserved protein	Function unknown
EVM0007219.1	KOG3291	Ribosomal protein S7	Translation, ribosomal structure and biogenesis
EVM0005346.1	KOG1127	TPR repeat-containing protein	RNA processing and modification
EVM0001483.1	KOG1176	Acyl-CoA synthetase	Lipid transport and metabolism
EVM0005508.1	KOG2571	Chitin synthase/hyaluronan synthase (glycosyltransferases)	Cell wall/membrane/envelope biogenesis
EVM0000555.1	KOG3747	Concentrative Na+-nucleoside cotransporter CNT1/CNT2	--
EVM0004107.1	KOG1339	Aspartyl protease	Posttranslational modification, protein turnover, chaperones
EVM0005092.1	KOG4711	Predicted membrane protein	General function prediction only
EVM0003770.1	KOG2213	Apoptosis inhibitor 5/fibroblast growth factor 2-interacting factor 2, and related proteins	Signal transduction mechanisms
EVM0003332.1	KOG0830	40S ribosomal protein SA (P40)/Laminin receptor 1	Translation, ribosomal structure and biogenesis
EVM0006745.1	KOG0192	Tyrosine kinase specific for activated (GTP-bound) p21cdc42Hs	Signal transduction mechanisms
EVM0000563.1	KOG0192	Tyrosine kinase specific for activated (GTP-bound) p21cdc42Hs	Signal transduction mechanisms
EVM0005492.1	KOG3372	Signal peptidase complex subunit	Intracellular trafficking, secretion, and vesicular transport
EVM0000583.1	KOG2410	Gamma-glutamyltransferase	Amino acid transport and metabolism
EVM0001838.1	KOG2707	Predicted metalloprotease with chaperone activity (RNAse H/HSP70 fold)	Posttranslational modification, protein turnover, chaperones
EVM0002924.1	KOG2866	Uncharacterized conserved protein	Function unknown
EVM0001476.1	KOG0445	Actin regulatory protein supervillin (gelsolin/villin family)	Cytoskeleton
EVM0007608.1	KOG2533	Permease of the major facilitator superfamily	Carbohydrate transport and metabolism
EVM0002534.1	KOG3112	Uncharacterized conserved protein	Function unknown
EVM0006358.2	KOG1248	Uncharacterized conserved protein	Function unknown
EVM0003702.1	KOG1263	Multicopper oxidases	Secondary metabolites biosynthesis, transport and catabolism
EVM0003884.1	KOG0316	Conserved WD40 repeat-containing protein	Function unknown
EVM0001391.1	KOG1998	Signaling protein DOCK180	Signal transduction mechanisms
EVM0005983.1	KOG1876	Actin-related protein Arp2/3 complex, subunit ARPC4	Cytoskeleton
EVM0004275.1	KOG3299	Uncharacterized conserved protein	Function unknown
EVM0000204.1	KOG1813	Predicted E3 ubiquitin ligase	Posttranslational modification, protein turnover, chaperones
EVM0005179.1	KOG1721	FOG: Zn-finger	General function prediction only
EVM0003490.1	KOG0372	Serine/threonine specific protein phosphatase involved in glycogen accumulation, PP2A-related	--
EVM0007644.1	KOG0389	SNF2 family DNA-dependent ATPase	Chromatin structure and dynamics
EVM0003260.1	KOG3368	Transport protein particle (TRAPP) complex subunit	Intracellular trafficking, secretion, and vesicular transport
EVM0001826.1	KOG1088	Uncharacterized conserved protein	Function unknown
EVM0006525.1	KOG0615	Serine/threonine protein kinase Chk2 and related proteins	Cell cycle control, cell division, chromosome partitioning
EVM0005075.2	KOG1303	Amino acid transporters	Amino acid transport and metabolism
EVM0007639.2	KOG0290	Conserved WD40 repeat-containing protein AN11	Function unknown
EVM0001727.1	KOG0552	FKBP-type peptidyl-prolyl cis-trans isomerase	Posttranslational modification, protein turnover, chaperones
EVM0002257.1	KOG1426	FOG: RCC1 domain	Function unknown
EVM0005835.2	KOG3187	Protein tyrosine phosphatase-like protein PTPLA (contains Pro instead of catalytic Arg)	General function prediction only
EVM0000636.1	KOG3954	Electron transfer flavoprotein, alpha subunit	Energy production and conversion
EVM0007485.1	KOG1807	Helicases	Replication, recombination and repair
EVM0001769.1	KOG1125	TPR repeat-containing protein	General function prediction only
EVM0006684.1	KOG3947	Phosphoesterases	General function prediction only
EVM0005883.1	KOG2448	Dihydroxy-acid dehydratase	Amino acid transport and metabolism
EVM0002673.1	KOG1369	Hexokinase	Carbohydrate transport and metabolism
EVM0000501.1	KOG3836	HLH transcription factor EBF/Olf-1 and related DNA binding proteins	Transcription
EVM0006752.1	KOG0620	Glucose-repressible alcohol dehydrogenase transcriptional effector CCR4 and related proteins	Transcription
EVM0003123.1	KOG4394	RNase P subunit that is not also a subunit of RNase MRP, involved in pre-tRNA processing	RNA processing and modification
EVM0002538.1	KOG4400	E3 ubiquitin ligase interacting with arginine methyltransferase	Posttranslational modification, protein turnover, chaperones
EVM0003142.2	KOG0254	Predicted transporter (major facilitator superfamily)	General function prediction only
EVM0000993.1	KOG0337	ATP-dependent RNA helicase	RNA processing and modification
EVM0001552.1	KOG0252	Inorganic phosphate transporter	Inorganic ion transport and metabolism
EVM0007538.1	KOG0252	Inorganic phosphate transporter	Inorganic ion transport and metabolism
EVM0004700.1	KOG3908	Queuine-tRNA ribosyltransferase	RNA processing and modification
EVM0002955.1	KOG2623	Tyrosyl-tRNA synthetase	Translation, ribosomal structure and biogenesis
EVM0008211.1	KOG1278	Endosomal membrane proteins, EMP70	Intracellular trafficking, secretion, and vesicular transport
EVM0002536.1	KOG1158	NADP/FAD dependent oxidoreductase	Energy production and conversion
EVM0007058.1	KOG4005	Transcription factor XBP-1	Transcription
EVM0004227.1	KOG0583	Serine/threonine protein kinase	Signal transduction mechanisms
EVM0000952.1	KOG3386	Copper transporter	Inorganic ion transport and metabolism
EVM0008602.1	KOG1499	Protein arginine N-methyltransferase PRMT1 and related enzymes	--
EVM0004168.2	KOG0406	Glutathione S-transferase	Posttranslational modification, protein turnover, chaperones
EVM0008256.1	KOG0406	Glutathione S-transferase	Posttranslational modification, protein turnover, chaperones
EVM0004452.1	KOG1339	Aspartyl protease	Posttranslational modification, protein turnover, chaperones
EVM0005610.1	KOG2487	RNA polymerase II transcription initiation/nucleotide excision repair factor TFIIH, subunit TFB4	--
EVM0004846.1	KOG0150	Spliceosomal protein FBP21	RNA processing and modification
EVM0004886.1	KOG1749	40S ribosomal protein S23	Translation, ribosomal structure and biogenesis
EVM0003578.1	KOG1440	CDP-diacylglycerol synthase	Lipid transport and metabolism
EVM0008647.1	KOG2563	Permease of the major facilitator superfamily	General function prediction only
EVM0004274.1	KOG0178	20S proteasome, regulatory subunit alpha type PSMA4/PRE9	Posttranslational modification, protein turnover, chaperones
EVM0004778.1	KOG0056	Heavy metal exporter HMT1, ABC superfamily	Inorganic ion transport and metabolism
EVM0004939.1	KOG0118	FOG: RRM domain	General function prediction only
EVM0003705.1	KOG0802	E3 ubiquitin ligase	Posttranslational modification, protein turnover, chaperones
EVM0005715.2	KOG0390	DNA repair protein, SNF2 family	Replication, recombination and repair
EVM0006760.1	KOG1137	mRNA cleavage and polyadenylation factor II complex, BRR5 (CPSF subunit)	RNA processing and modification
EVM0001152.1	KOG1274	WD40 repeat protein	General function prediction only
EVM0006912.1	KOG2178	Predicted sugar kinase	Carbohydrate transport and metabolism
EVM0000734.1	KOG2833	Mevalonate pyrophosphate decarboxylase	Lipid transport and metabolism
EVM0008166.1	KOG1577	Aldo/keto reductase family proteins	General function prediction only
EVM0000430.1	KOG0076	GTP-binding ADP-ribosylation factor-like protein yARL3	Intracellular trafficking, secretion, and vesicular transport
EVM0007982.1	KOG4169	15-hydroxyprostaglandin dehydrogenase and related dehydrogenases	--
EVM0003207.1	KOG0475	Cl- channel CLC-3 and related proteins (CLC superfamily)	Inorganic ion transport and metabolism
EVM0001938.1	KOG2541	Palmitoyl protein thioesterase	--
EVM0000749.1	KOG1589	Uncharacterized conserved protein	Function unknown
EVM0005052.1	KOG4472	Glycolipid 2-alpha-mannosyltransferase (alpha-1,2-mannosyltransferase)	Carbohydrate transport and metabolism
EVM0007428.1	KOG0490	Transcription factor, contains HOX domain	General function prediction only
EVM0004972.1	KOG1697	Mitochondrial/chloroplast ribosomal protein S9	Translation, ribosomal structure and biogenesis
EVM0007499.1	KOG0963	Transcription factor/CCAAT displacement protein CDP1	Transcription
EVM0001248.1	KOG2074	RNA polymerase II transcription initiation/nucleotide excision repair factor TFIIH, subunit TFB1	--
EVM0003134.1	KOG3120	Predicted haloacid dehalogenase-like hydrolase	General function prediction only
EVM0005754.1	KOG0667	Dual-specificity tyrosine-phosphorylation regulated kinase	General function prediction only
EVM0001308.1	KOG1752	Glutaredoxin and related proteins	Posttranslational modification, protein turnover, chaperones
EVM0008228.1	KOG1175	Acyl-CoA synthetase	Lipid transport and metabolism
EVM0005534.1	KOG1175	Acyl-CoA synthetase	Lipid transport and metabolism
EVM0006734.1	KOG0297	TNF receptor-associated factor	Signal transduction mechanisms
EVM0005262.1	KOG0978	E3 ubiquitin ligase involved in syntaxin degradation	Posttranslational modification, protein turnover, chaperones
EVM0008001.1	KOG4145	Allantoicase	Nucleotide transport and metabolism
EVM0004365.1	KOG0118	FOG: RRM domain	General function prediction only
EVM0000681.1	KOG1978	DNA mismatch repair protein - MLH2/PMS1/Pms2 family	Replication, recombination and repair
EVM0005910.1	KOG4192	Uncharacterized conserved protein	Function unknown
EVM0000674.1	KOG4388	Hormone-sensitive lipase HSL	Lipid transport and metabolism
EVM0001197.1	KOG1721	FOG: Zn-finger	General function prediction only
EVM0000876.1	KOG1125	TPR repeat-containing protein	General function prediction only
EVM0003932.1	KOG3142	Prenylated rab acceptor 1	Intracellular trafficking, secretion, and vesicular transport
EVM0003553.1	KOG1468	Predicted translation initiation factor related to eIF-2B alpha/beta/delta subunits (CIG2/IDI2)	Translation, ribosomal structure and biogenesis
EVM0003811.1	KOG2904	Predicted methyltransferase	General function prediction only
EVM0007386.1	KOG2785	C2H2-type Zn-finger protein	General function prediction only
EVM0007270.1	KOG4055	Uncharacterized conserved protein	Function unknown
EVM0004188.1	KOG3311	Ribosomal protein S18	Translation, ribosomal structure and biogenesis
EVM0002622.1	KOG2443	Uncharacterized conserved protein	Function unknown
EVM0002221.1	KOG2560	RNA splicing factor - Slu7p	RNA processing and modification
EVM0007062.1	KOG1338	Uncharacterized conserved protein	Function unknown
EVM0000899.1	KOG0233	Vacuolar H+-ATPase V0 sector, subunit c''	Energy production and conversion
EVM0004953.1	KOG3042	Panthothenate synthetase	Coenzyme transport and metabolism
EVM0002780.1	KOG0384	Chromodomain-helicase DNA-binding protein	Transcription
EVM0006742.1	KOG0988	RNA-directed RNA polymerase QDE-1 required for posttranscriptional gene silencing and RNA interference	RNA processing and modification
EVM0004071.1	KOG2608	Endoplasmic reticulum membrane-associated oxidoreductin involved in disulfide bond formation	--
EVM0006552.1	KOG0636	ATP sulfurylase (sulfate adenylyltransferase)	Inorganic ion transport and metabolism
EVM0005859.1	KOG2313	Stress-induced protein UVI31+	Signal transduction mechanisms
EVM0007351.1	KOG2028	ATPase related to the helicase subunit of the Holliday junction resolvase	Replication, recombination and repair
EVM0001270.1	KOG0376	Serine-threonine phosphatase 2A, catalytic subunit	General function prediction only
EVM0007861.1	KOG0151	Predicted splicing regulator, contains RRM, SWAP and RPR domains	General function prediction only
EVM0000384.1	KOG2208	Vigilin	Lipid transport and metabolism
EVM0001207.1	KOG2194	Aminopeptidases of the M20 family	--
EVM0003995.1	KOG1674	Cyclin	General function prediction only
EVM0003781.1	KOG0581	Mitogen-activated protein kinase kinase (MAP2K)	Signal transduction mechanisms
EVM0008156.1	KOG3138	Predicted N-acetyltransferase	General function prediction only
EVM0001472.1	KOG1721	FOG: Zn-finger	General function prediction only
EVM0001521.1	KOG0967	ATP-dependent DNA ligase I	Replication, recombination and repair
EVM0001933.1	KOG1092	Ypt/Rab-specific GTPase-activating protein GYP1	Intracellular trafficking, secretion, and vesicular transport
EVM0008309.1	KOG0866	Ran-binding protein RANBP3	Intracellular trafficking, secretion, and vesicular transport
EVM0003333.1	KOG2938	Predicted inosine-uridine preferring nucleoside hydrolase	Nucleotide transport and metabolism
EVM0005519.1	KOG2203	GTP-binding protein	General function prediction only
EVM0008106.1	KOG3771	Amphiphysin	Intracellular trafficking, secretion, and vesicular transport
EVM0001635.1	KOG2914	Predicted haloacid-halidohydrolase and related hydrolases	General function prediction only
EVM0004488.1	KOG1752	Glutaredoxin and related proteins	Posttranslational modification, protein turnover, chaperones
EVM0007526.1	KOG0279	G protein beta subunit-like protein	Signal transduction mechanisms
EVM0002524.1	KOG0886	40S ribosomal protein S2	Translation, ribosomal structure and biogenesis
EVM0002509.3	KOG1674	Cyclin	General function prediction only
EVM0000726.1	KOG0583	Serine/threonine protein kinase	Signal transduction mechanisms
EVM0005765.2	KOG2396	HAT (Half-A-TPR) repeat-containing protein	General function prediction only
EVM0006103.1	KOG1743	Ferric reductase-like proteins	Inorganic ion transport and metabolism
EVM0007714.1	KOG3030	Lipid phosphate phosphatase and related enzymes of the PAP2 family	Lipid transport and metabolism
EVM0005201.1	KOG1076	Translation initiation factor 3, subunit c (eIF-3c)	Translation, ribosomal structure and biogenesis
EVM0002607.1	KOG1462	Translation initiation factor 2B, gamma subunit (eIF-2Bgamma/GCD1)	Translation, ribosomal structure and biogenesis
EVM0000207.1	KOG0635	Adenosine 5'-phosphosulfate kinase	Inorganic ion transport and metabolism
EVM0005452.1	KOG1561	CCAAT-binding factor, subunit B (HAP2)	Transcription
EVM0007066.1	KOG1758	Mitochondrial F1F0-ATP synthase, subunit delta/ATP16	Energy production and conversion
EVM0004833.1	KOG2751	Beclin-like protein	Signal transduction mechanisms
EVM0007970.1	KOG3754	Gamma-glutamylcysteine synthetase	Coenzyme transport and metabolism
EVM0006064.1	KOG1176	Acyl-CoA synthetase	Lipid transport and metabolism
EVM0002963.1	KOG0981	DNA topoisomerase I	Replication, recombination and repair
EVM0007208.1	KOG2671	Putative RNA methylase	Replication, recombination and repair
EVM0008070.1	KOG1620	Inositol polyphosphate multikinase, component of the ARGR transcription regulatory complex	--
EVM0005297.4	KOG2589	Histone tail methylase	Chromatin structure and dynamics
EVM0002946.1	KOG1240	Protein kinase containing WD40 repeats	Signal transduction mechanisms
EVM0002678.1	KOG2509	Seryl-tRNA synthetase	Translation, ribosomal structure and biogenesis
EVM0006183.2	KOG2453	Aldehyde dehydrogenase	Energy production and conversion
EVM0003131.1	KOG1637	Threonyl-tRNA synthetase	Translation, ribosomal structure and biogenesis
EVM0000705.1	KOG2930	SCF ubiquitin ligase, Rbx1 component	Posttranslational modification, protein turnover, chaperones
EVM0003186.1	KOG1516	Carboxylesterase and related proteins	General function prediction only
EVM0003237.1	KOG4754	Predicted phosphoglycerate mutase	Carbohydrate transport and metabolism
EVM0004605.1	KOG0785	Isocitrate dehydrogenase, alpha subunit	Amino acid transport and metabolism
EVM0003701.3	KOG3980	RNA 3'-terminal phosphate cyclase	RNA processing and modification
EVM0007911.1	KOG2456	Aldehyde dehydrogenase	Energy production and conversion
EVM0004961.1	KOG2456	Aldehyde dehydrogenase	Energy production and conversion
EVM0000642.2	KOG0266	WD40 repeat-containing protein	General function prediction only
EVM0004941.1	KOG0406	Glutathione S-transferase	Posttranslational modification, protein turnover, chaperones
EVM0000531.1	KOG0140	Medium-chain acyl-CoA dehydrogenase	Lipid transport and metabolism
EVM0004762.1	KOG1205	Predicted dehydrogenase	Secondary metabolites biosynthesis, transport and catabolism
EVM0008067.1	KOG1674	Cyclin	General function prediction only
EVM0008663.1	KOG3983	Golgi protein	Intracellular trafficking, secretion, and vesicular transport
EVM0005846.1	KOG1575	Voltage-gated shaker-like K+ channel, subunit beta/KCNAB	Energy production and conversion
EVM0003152.1	KOG3148	Glucosamine-6-phosphate isomerase	Carbohydrate transport and metabolism
EVM0000691.1	KOG4155	FOG: WD40 repeat	General function prediction only
EVM0007826.1	KOG1339	Aspartyl protease	Posttranslational modification, protein turnover, chaperones
EVM0002382.1	KOG1080	Histone H3 (Lys4) methyltransferase complex, subunit SET1 and related methyltransferases	--
EVM0005635.1	KOG2512	Beta-tubulin folding cofactor C	Posttranslational modification, protein turnover, chaperones
EVM0003912.1	KOG1178	Non-ribosomal peptide synthetase/alpha-aminoadipate reductase and related enzymes	Secondary metabolites biosynthesis, transport and catabolism
EVM0001835.2	KOG0255	Synaptic vesicle transporter SVOP and related transporters (major facilitator superfamily)	General function prediction only
EVM0007868.1	KOG0644	Uncharacterized conserved protein, contains WD40 repeat and BROMO domains	General function prediction only
EVM0005230.1	KOG2644	3'-phosphoadenosine 5'-phosphosulfate sulfotransferase (PAPS reductase)/FAD synthetase and related enzymes	--
EVM0008129.1	KOG1442	GDP-fucose transporter	--
EVM0000594.1	KOG0733	Nuclear AAA ATPase (VCP subfamily)	Posttranslational modification, protein turnover, chaperones
EVM0004358.1	KOG1358	Serine palmitoyltransferase	Posttranslational modification, protein turnover, chaperones
EVM0003279.1	KOG0433	Isoleucyl-tRNA synthetase	Translation, ribosomal structure and biogenesis
EVM0008592.1	KOG4155	FOG: WD40 repeat	General function prediction only
EVM0007891.1	KOG0367	Protein geranylgeranyltransferase Type I, beta subunit	Posttranslational modification, protein turnover, chaperones
EVM0005500.1	KOG3315	Transport protein particle (TRAPP) complex subunit	Intracellular trafficking, secretion, and vesicular transport
EVM0002549.1	KOG1441	Glucose-6-phosphate/phosphate and phosphoenolpyruvate/phosphate antiporter	--
EVM0006542.1	KOG1649	SWI-SNF chromatin remodeling complex, Snf5 subunit	--
EVM0003542.1	KOG4116	Ubiquinol cytochrome c reductase, subunit QCR8	Energy production and conversion
EVM0001385.1	KOG1754	40S ribosomal protein S15/S22	Translation, ribosomal structure and biogenesis
EVM0003293.1	KOG0187	40S ribosomal protein S17	Translation, ribosomal structure and biogenesis
EVM0007151.1	KOG1803	DNA helicase	Replication, recombination and repair
EVM0001713.1	KOG2121	Predicted metal-dependent hydrolase (beta-lactamase superfamily)	General function prediction only
EVM0005925.1	KOG1196	Predicted NAD-dependent oxidoreductase	General function prediction only
EVM0003971.1	KOG2511	Nicotinic acid phosphoribosyltransferase	Coenzyme transport and metabolism
EVM0003350.1	KOG1068	Exosomal 3'-5' exoribonuclease complex, subunit Rrp41 and related exoribonucleases	Translation, ribosomal structure and biogenesis
EVM0001417.1	KOG1198	Zinc-binding oxidoreductase	--
EVM0005233.1	KOG3309	Ferredoxin	Energy production and conversion
EVM0004695.1	KOG1372	GDP-mannose 4,6 dehydratase	Carbohydrate transport and metabolism
EVM0005321.1	KOG0234	Fructose-6-phosphate 2-kinase/fructose-2,6-biphosphatase	Carbohydrate transport and metabolism
EVM0003852.1	KOG0347	RNA helicase	RNA processing and modification
EVM0000439.1	KOG4453	Predicted ER membrane protein	Function unknown
EVM0008460.1	KOG0940	Ubiquitin protein ligase RSP5/NEDD4	Posttranslational modification, protein turnover, chaperones
EVM0002114.1	KOG0192	Tyrosine kinase specific for activated (GTP-bound) p21cdc42Hs	Signal transduction mechanisms
EVM0004471.1	KOG1536	Biotin holocarboxylase synthetase/biotin-protein ligase	Coenzyme transport and metabolism
EVM0002482.1	KOG2310	DNA repair exonuclease MRE11	Replication, recombination and repair
EVM0001910.1	KOG0703	Predicted GTPase-activating protein	Signal transduction mechanisms
EVM0002805.1	KOG2333	Uncharacterized conserved protein	General function prediction only
EVM0004322.1	KOG0299	U3 snoRNP-associated protein (contains WD40 repeats)	RNA processing and modification
EVM0008354.1	KOG4373	Predicted 3'-5' exonuclease	General function prediction only
EVM0003662.1	KOG0258	Alanine aminotransferase	Amino acid transport and metabolism
EVM0001375.1	KOG0724	Zuotin and related molecular chaperones (DnaJ superfamily), contains DNA-binding domains	Posttranslational modification, protein turnover, chaperones
EVM0001462.1	KOG0715	Molecular chaperone (DnaJ superfamily)	Posttranslational modification, protein turnover, chaperones
EVM0003358.5	KOG0156	Cytochrome P450 CYP2 subfamily	Secondary metabolites biosynthesis, transport and catabolism
EVM0005847.1	KOG0157	Cytochrome P450 CYP4/CYP19/CYP26 subfamilies	--
EVM0007269.1	KOG1382	Multiple inositol polyphosphate phosphatase	General function prediction only
EVM0006565.1	KOG2415	Electron transfer flavoprotein ubiquinone oxidoreductase	Energy production and conversion
EVM0002926.1	KOG0937	Adaptor complexes medium subunit family	Intracellular trafficking, secretion, and vesicular transport
EVM0001405.2	KOG1357	Serine palmitoyltransferase	Posttranslational modification, protein turnover, chaperones
EVM0008466.1	KOG2666	UDP-glucose/GDP-mannose dehydrogenase	--
EVM0001607.1	KOG2162	Nonsense-mediated mRNA decay protein	RNA processing and modification
EVM0003023.1	KOG1417	Homogentisate 1,2-dioxygenase	Amino acid transport and metabolism
EVM0000572.1	KOG2276	Metalloexopeptidases	Amino acid transport and metabolism
EVM0001988.1	KOG4067	Uncharacterized conserved protein	Function unknown
EVM0006831.1	KOG1863	Ubiquitin carboxyl-terminal hydrolase	Posttranslational modification, protein turnover, chaperones
EVM0008691.1	KOG2368	Hydroxymethylglutaryl-CoA lyase	--
EVM0003238.1	KOG1001	Helicase-like transcription factor HLTF/DNA helicase RAD5, DEAD-box superfamily	--
EVM0008524.1	KOG2688	Transcription-associated recombination protein - Thp1p	Cell cycle control, cell division, chromosome partitioning
EVM0005462.1	KOG0637	Sucrose transporter and related proteins	Carbohydrate transport and metabolism
EVM0007408.1	KOG3745	Exocyst subunit - Sec10p	Intracellular trafficking, secretion, and vesicular transport
EVM0002892.1	KOG2408	Peroxidase/oxygenase	General function prediction only
EVM0005264.1	KOG2404	Fumarate reductase, flavoprotein subunit	Energy production and conversion
EVM0003459.1	KOG0305	Anaphase promoting complex, Cdc20, Cdh1, and Ama1 subunits	--
EVM0003611.1	KOG0471	Alpha-amylase	Carbohydrate transport and metabolism
EVM0003215.1	KOG2533	Permease of the major facilitator superfamily	Carbohydrate transport and metabolism
EVM0007766.1	KOG1992	Nuclear export receptor CSE1/CAS (importin beta superfamily)	--
EVM0004518.1	KOG0177	20S proteasome, regulatory subunit beta type PSMB2/PRE1	Posttranslational modification, protein turnover, chaperones
EVM0008153.1	KOG1554	COP9 signalosome, subunit CSN5	--
EVM0005713.1	KOG3801	Uncharacterized conserved protein BCN92	RNA processing and modification
EVM0001111.1	KOG2741	Dimeric dihydrodiol dehydrogenase	--
EVM0003075.1	KOG2444	WD40 repeat protein	General function prediction only
EVM0002308.1	KOG0891	DNA-dependent protein kinase	Replication, recombination and repair
EVM0007569.1	KOG0082	G-protein alpha subunit (small G protein superfamily)	--
EVM0005716.1	KOG0841	Multifunctional chaperone (14-3-3 family)	Posttranslational modification, protein turnover, chaperones
EVM0006605.1	KOG0045	Cytosolic Ca2+-dependent cysteine protease (calpain), large subunit (EF-Hand protein superfamily)	--
EVM0000943.1	KOG2408	Peroxidase/oxygenase	General function prediction only
EVM0004467.1	KOG4097	Succinate dehydrogenase membrane anchor subunit and related proteins	--
EVM0005361.2	KOG2451	Aldehyde dehydrogenase	Energy production and conversion
EVM0006872.1	KOG0865	Cyclophilin type peptidyl-prolyl cis-trans isomerase	Posttranslational modification, protein turnover, chaperones
EVM0001117.1	KOG0933	Structural maintenance of chromosome protein 2 (chromosome condensation complex Condensin, subunit E)	--
EVM0005678.1	KOG0710	Molecular chaperone (small heat-shock protein Hsp26/Hsp42)	Posttranslational modification, protein turnover, chaperones
EVM0006309.1	KOG2614	Kynurenine 3-monooxygenase and related flavoprotein monooxygenases	--
EVM0004170.1	KOG4593	Mitotic checkpoint protein MAD1	Cell cycle control, cell division, chromosome partitioning
EVM0006908.1	KOG1939	Oxoprolinase	Amino acid transport and metabolism
EVM0005524.1	KOG0734	AAA+-type ATPase containing the peptidase M41 domain	Posttranslational modification, protein turnover, chaperones
EVM0008470.1	KOG1339	Aspartyl protease	Posttranslational modification, protein turnover, chaperones
EVM0007046.1	KOG1339	Aspartyl protease	Posttranslational modification, protein turnover, chaperones
EVM0008182.1	KOG1339	Aspartyl protease	Posttranslational modification, protein turnover, chaperones
EVM0004050.1	KOG1339	Aspartyl protease	Posttranslational modification, protein turnover, chaperones
EVM0004931.1	KOG0852	Alkyl hydroperoxide reductase, thiol specific antioxidant and related enzymes	Posttranslational modification, protein turnover, chaperones
EVM0002949.1	KOG0725	Reductases with broad range of substrate specificities	General function prediction only
EVM0007941.1	KOG0725	Reductases with broad range of substrate specificities	General function prediction only
EVM0000727.1	KOG0725	Reductases with broad range of substrate specificities	General function prediction only
EVM0007190.1	KOG0156	Cytochrome P450 CYP2 subfamily	Secondary metabolites biosynthesis, transport and catabolism
EVM0000652.1	KOG4476	Gluconate transport-inducing protein	--
EVM0000314.1	KOG1332	Vesicle coat complex COPII, subunit SEC13	Intracellular trafficking, secretion, and vesicular transport
EVM0006175.1	KOG4704	Uncharacterized conserved protein	Function unknown
EVM0007169.1	KOG0308	Conserved WD40 repeat-containing protein	Function unknown
EVM0004558.1	KOG2301	Voltage-gated Ca2+ channels, alpha1 subunits	--
EVM0001188.1	KOG1176	Acyl-CoA synthetase	Lipid transport and metabolism
EVM0004494.1	KOG3178	Hydroxyindole-O-methyltransferase and related SAM-dependent methyltransferases	General function prediction only
EVM0000910.1	KOG2484	GTPase	General function prediction only
EVM0007182.1	KOG1860	Nuclear protein export factor	--
EVM0005380.1	KOG0156	Cytochrome P450 CYP2 subfamily	Secondary metabolites biosynthesis, transport and catabolism
EVM0002982.2	KOG2661	Peptidase family M48	Posttranslational modification, protein turnover, chaperones
EVM0004386.1	KOG0465	Mitochondrial elongation factor	Translation, ribosomal structure and biogenesis
EVM0004668.1	KOG1614	Exosomal 3'-5' exoribonuclease complex, subunit Rrp45	Translation, ribosomal structure and biogenesis
EVM0006072.1	KOG3087	Serine/threonine protein kinase	General function prediction only
EVM0004635.1	KOG3048	Molecular chaperone Prefoldin, subunit 5	Posttranslational modification, protein turnover, chaperones
EVM0000606.1	KOG1339	Aspartyl protease	Posttranslational modification, protein turnover, chaperones
EVM0000741.3	KOG0365	Beta subunit of farnesyltransferase	Posttranslational modification, protein turnover, chaperones
EVM0004473.1	KOG2056	Equilibrative nucleoside transporter protein	Nucleotide transport and metabolism
EVM0006322.1	KOG3350	Uncharacterized conserved protein	Function unknown
EVM0004264.1	KOG2086	Protein tyrosine phosphatase SHP1/Cofactor for p97 ATPase-mediated vesicle membrane fusion	Nuclear structure
EVM0003280.1	KOG0047	Catalase	Inorganic ion transport and metabolism
EVM0001740.1	KOG0541	Alkyl hydroperoxide reductase/peroxiredoxin	Posttranslational modification, protein turnover, chaperones
EVM0008688.1	KOG2038	CAATT-binding transcription factor/60S ribosomal subunit biogenesis protein	--
EVM0004408.1	KOG3392	Exon-exon junction complex, Magoh component	RNA processing and modification
EVM0007664.1	KOG0172	Lysine-ketoglutarate reductase/saccharopine dehydrogenase	Amino acid transport and metabolism
EVM0006342.1	KOG2118	Predicted membrane protein, contains two CBS domains	Function unknown
EVM0003800.1	KOG0432	Valyl-tRNA synthetase	Translation, ribosomal structure and biogenesis
EVM0001536.2	KOG1379	Serine/threonine protein phosphatase	Signal transduction mechanisms
EVM0001329.1	KOG1176	Acyl-CoA synthetase	Lipid transport and metabolism
EVM0007761.1	KOG2450	Aldehyde dehydrogenase	Energy production and conversion
EVM0008088.1	KOG1176	Acyl-CoA synthetase	Lipid transport and metabolism
EVM0001161.1	KOG1502	Flavonol reductase/cinnamoyl-CoA reductase	Defense mechanisms
EVM0007950.1	KOG1614	Exosomal 3'-5' exoribonuclease complex, subunit Rrp45	Translation, ribosomal structure and biogenesis
EVM0003421.1	KOG0173	20S proteasome, regulatory subunit beta type PSMB7/PSMB10/PUP1	Posttranslational modification, protein turnover, chaperones
EVM0007852.1	KOG3321	Mitochondrial ribosomal protein S10	Translation, ribosomal structure and biogenesis
EVM0007244.1	KOG4479	Transcription factor e(y)2	Transcription
EVM0001091.1	KOG1693	emp24/gp25L/p24 family of membrane trafficking proteins	Intracellular trafficking, secretion, and vesicular transport
EVM0006853.2	KOG3001	Dosage compensation regulatory complex/histone acetyltransferase complex, subunit MSL-3/MRG15/EAF3, and related CHROMO domain-containing proteins	--
EVM0004456.1	KOG3289	Uncharacterized conserved protein encoded by sequence overlapping the COX4 gene	General function prediction only
EVM0000038.1	KOG3742	Glycogen synthase	Carbohydrate transport and metabolism
EVM0003212.1	KOG4491	Predicted membrane protein	Function unknown
EVM0007884.1	KOG2847	Phosphate acyltransferase	Lipid transport and metabolism
EVM0000024.1	KOG1397	Ca2+/H+ antiporter VCX1 and related proteins	Inorganic ion transport and metabolism
EVM0000194.1	KOG0925	mRNA splicing factor ATP-dependent RNA helicase	RNA processing and modification
EVM0002456.1	KOG0362	Chaperonin complex component, TCP-1 theta subunit (CCT8)	Posttranslational modification, protein turnover, chaperones
EVM0001791.1	KOG0185	20S proteasome, regulatory subunit beta type PSMB4/PRE4	Posttranslational modification, protein turnover, chaperones
EVM0000751.1	KOG1504	Ornithine carbamoyltransferase OTC/ARG3	Amino acid transport and metabolism
EVM0005536.1	KOG2655	Septin family protein (P-loop GTPase)	--
EVM0003478.1	KOG4300	Predicted methyltransferase	General function prediction only
EVM0005437.1	KOG1099	SAM-dependent methyltransferase/cell division protein FtsJ	--
EVM0005986.1	KOG2646	Ribosomal protein S5	Translation, ribosomal structure and biogenesis
EVM0001872.1	KOG1208	Dehydrogenases with different specificities (related to short-chain alcohol dehydrogenases)	Secondary metabolites biosynthesis, transport and catabolism
EVM0000968.1	KOG1208	Dehydrogenases with different specificities (related to short-chain alcohol dehydrogenases)	Secondary metabolites biosynthesis, transport and catabolism
EVM0004548.1	KOG0224	Aquaporin (major intrinsic protein family)	Carbohydrate transport and metabolism
EVM0007476.1	KOG2100	Dipeptidyl aminopeptidase	Posttranslational modification, protein turnover, chaperones
EVM0001030.1	KOG0891	DNA-dependent protein kinase	Replication, recombination and repair
EVM0008459.1	KOG1204	Predicted dehydrogenase	Secondary metabolites biosynthesis, transport and catabolism
EVM0001379.1	KOG0845	Nuclear pore complex, Nup98 component (sc Nup145/Nup100/Nup116)	--
EVM0002428.6	KOG0206	P-type ATPase	General function prediction only
EVM0000169.1	KOG0157	Cytochrome P450 CYP4/CYP19/CYP26 subfamilies	--
EVM0001912.1	KOG0157	Cytochrome P450 CYP4/CYP19/CYP26 subfamilies	--
EVM0004376.1	KOG0017	FOG: Transposon-encoded proteins with TYA, reverse transcriptase, integrase domains in various combinations	General function prediction only
EVM0007815.1	KOG1642	Ribonuclease, T2 family	RNA processing and modification
EVM0001865.3	KOG2031	Tyrosyl-DNA phosphodiesterase	Replication, recombination and repair
EVM0000009.2	KOG1238	Glucose dehydrogenase/choline dehydrogenase/mandelonitrile lyase (GMC oxidoreductase family)	General function prediction only
EVM0004152.1	KOG0157	Cytochrome P450 CYP4/CYP19/CYP26 subfamilies	--
EVM0007368.1	KOG1286	Amino acid transporters	Amino acid transport and metabolism
EVM0001408.1	KOG0254	Predicted transporter (major facilitator superfamily)	General function prediction only
EVM0006038.1	KOG0254	Predicted transporter (major facilitator superfamily)	General function prediction only
EVM0002507.1	KOG3855	Monooxygenase involved in coenzyme Q (ubiquinone) biosynthesis	--
EVM0005432.1	KOG1726	HVA22/DP1 gene product-related proteins	Defense mechanisms
EVM0000502.6	KOG1286	Amino acid transporters	Amino acid transport and metabolism
EVM0000977.1	KOG1286	Amino acid transporters	Amino acid transport and metabolism
EVM0007255.1	KOG1286	Amino acid transporters	Amino acid transport and metabolism
EVM0007920.1	KOG0647	mRNA export protein (contains WD40 repeats)	RNA processing and modification
EVM0002503.1	KOG3108	Single-stranded DNA-binding replication protein A (RPA), medium (30 kD) subunit	Replication, recombination and repair
EVM0001627.1	KOG0390	DNA repair protein, SNF2 family	Replication, recombination and repair
EVM0002276.1	KOG3870	Uncharacterized conserved protein	Function unknown
EVM0005050.1	KOG3870	Uncharacterized conserved protein	Function unknown
EVM0005486.1	KOG0252	Inorganic phosphate transporter	Inorganic ion transport and metabolism
EVM0005668.1	KOG0471	Alpha-amylase	Carbohydrate transport and metabolism
EVM0005223.1	KOG0192	Tyrosine kinase specific for activated (GTP-bound) p21cdc42Hs	Signal transduction mechanisms
EVM0008201.1	KOG0155	Transcription factor CA150	Transcription
EVM0004481.1	KOG3129	26S proteasome regulatory complex, subunit PSMD9	Posttranslational modification, protein turnover, chaperones
EVM0006331.1	KOG0438	Mitochondrial/chloroplast ribosomal protein L2	Translation, ribosomal structure and biogenesis
EVM0002674.1	KOG0438	Mitochondrial/chloroplast ribosomal protein L2	Translation, ribosomal structure and biogenesis
EVM0005545.1	KOG0438	Mitochondrial/chloroplast ribosomal protein L2	Translation, ribosomal structure and biogenesis
EVM0003754.2	KOG0438	Mitochondrial/chloroplast ribosomal protein L2	Translation, ribosomal structure and biogenesis
EVM0003130.1	KOG1290	Serine/threonine protein kinase	Signal transduction mechanisms
EVM0005118.1	KOG0438	Mitochondrial/chloroplast ribosomal protein L2	Translation, ribosomal structure and biogenesis
EVM0004525.1	KOG1826	Ras GTPase activating protein RasGAP/neurofibromin	Defense mechanisms
EVM0003704.1	KOG2793	Putative N2,N2-dimethylguanosine tRNA methyltransferase	RNA processing and modification
EVM0004025.1	KOG2518	5'-3' exonuclease	Replication, recombination and repair
EVM0000285.1	KOG2680	DNA helicase TIP49, TBP-interacting protein	Transcription
EVM0004309.1	KOG0755	Mitochondrial oxaloacetate carrier protein	Energy production and conversion
EVM0005406.1	KOG1416	tRNA(1-methyladenosine) methyltransferase, subunit GCD10	Translation, ribosomal structure and biogenesis
EVM0003518.1	KOG2454	Betaine aldehyde dehydrogenase	Energy production and conversion
EVM0007413.1	KOG0162	Myosin class I heavy chain	Cytoskeleton
EVM0002393.1	KOG1642	Ribonuclease, T2 family	RNA processing and modification
EVM0000078.1	KOG4151	Myosin assembly protein/sexual cycle protein and related proteins	--
EVM0006741.1	KOG2101	Intermediate filament-like protein, sorting nexins, and related proteins containing PX (PhoX) domain(s)	--
EVM0000438.1	KOG1119	Mitochondrial Fe-S cluster biosynthesis protein ISA2 (contains a HesB-like domain)	--
EVM0008499.1	KOG3340	Alpha-L-fucosidase	Carbohydrate transport and metabolism
EVM0002345.1	KOG4424	Predicted Rho/Rac guanine nucleotide exchange factor/faciogenital dysplasia protein 3	Signal transduction mechanisms
EVM0000665.1	KOG0157	Cytochrome P450 CYP4/CYP19/CYP26 subfamilies	--
EVM0001667.1	KOG3412	60S ribosomal protein L28	Translation, ribosomal structure and biogenesis
EVM0000920.1	KOG3301	Ribosomal protein S4	Translation, ribosomal structure and biogenesis
EVM0003968.1	KOG1732	60S ribosomal protein L21	Translation, ribosomal structure and biogenesis
EVM0005483.1	KOG3207	Beta-tubulin folding cofactor E	Posttranslational modification, protein turnover, chaperones
EVM0000158.1	KOG1684	Enoyl-CoA hydratase	Lipid transport and metabolism
EVM0007083.1	KOG4661	Hsp27-ERE-TATA-binding protein/Scaffold attachment factor (SAF-B)	Transcription
EVM0003915.1	KOG4077	Cytochrome c oxidase, subunit Va/COX6	Energy production and conversion
EVM0000023.1	KOG0916	1,3-beta-glucan synthase/callose synthase catalytic subunit	Cell wall/membrane/envelope biogenesis
EVM0000874.1	KOG0143	Iron/ascorbate family oxidoreductases	--
EVM0004203.2	KOG0143	Iron/ascorbate family oxidoreductases	--
EVM0004879.1	KOG2172	Uncharacterized conserved protein	Function unknown
EVM0008394.1	KOG3425	Uncharacterized conserved protein	Function unknown
EVM0008022.1	KOG4760	Uncharacterized conserved protein	Function unknown
EVM0000475.1	KOG1989	ARK protein kinase family	Signal transduction mechanisms
EVM0000243.1	KOG2883	NIPSNAP1 protein	Function unknown
EVM0005717.4	KOG0776	Geranylgeranyl pyrophosphate synthase/Polyprenyl synthetase	Coenzyme transport and metabolism
EVM0006435.1	KOG0528	HMG-box transcription factor SOX5	Transcription
EVM0006530.1	KOG2626	Histone H3 (Lys4) methyltransferase complex, subunit CPS60/ASH2/BRE2	--
EVM0001610.1	KOG2675	Adenylate cyclase-associated protein (CAP/Srv2p)	--
EVM0005460.1	KOG3015	F1-ATP synthase assembly protein	Energy production and conversion
EVM0001965.1	KOG0218	Mismatch repair MSH3	Replication, recombination and repair
EVM0006699.1	KOG1926	Predicted regulator of rRNA gene transcription (MYB-binding protein)	Transcription
EVM0008349.1	KOG4150	Predicted ATP-dependent RNA helicase	RNA processing and modification
EVM0004466.1	KOG2238	Uncharacterized conserved protein TEX2, contains PH domain	General function prediction only
EVM0004130.1	KOG3770	Acid sphingomyelinase and PHM5 phosphate metabolism protein	Lipid transport and metabolism
EVM0007943.1	KOG4178	Soluble epoxide hydrolase	Lipid transport and metabolism
EVM0007822.1	KOG1768	40s ribosomal protein S26	Translation, ribosomal structure and biogenesis
EVM0005761.1	KOG1263	Multicopper oxidases	Secondary metabolites biosynthesis, transport and catabolism
EVM0003656.1	KOG0157	Cytochrome P450 CYP4/CYP19/CYP26 subfamilies	--
EVM0002933.2	KOG2344	Exocyst component protein and related proteins	Intracellular trafficking, secretion, and vesicular transport
EVM0006612.1	KOG1339	Aspartyl protease	Posttranslational modification, protein turnover, chaperones
EVM0000272.1	KOG1939	Oxoprolinase	Amino acid transport and metabolism
EVM0006441.1	KOG1119	Mitochondrial Fe-S cluster biosynthesis protein ISA2 (contains a HesB-like domain)	--
EVM0004142.1	KOG1263	Multicopper oxidases	Secondary metabolites biosynthesis, transport and catabolism
EVM0007903.1	KOG3421	60S ribosomal protein L14	Translation, ribosomal structure and biogenesis
EVM0007183.1	KOG4389	Acetylcholinesterase/Butyrylcholinesterase	Signal transduction mechanisms
EVM0001991.1	KOG0869	CCAAT-binding factor, subunit A (HAP3)	Transcription
EVM0007175.1	KOG0307	Vesicle coat complex COPII, subunit SEC31	Intracellular trafficking, secretion, and vesicular transport
EVM0000970.2	KOG1533	Predicted GTPase	General function prediction only
EVM0002489.1	KOG0600	Cdc2-related protein kinase	Cell cycle control, cell division, chromosome partitioning
EVM0004661.1	KOG0973	Histone transcription regulator HIRA, WD repeat superfamily	--
EVM0002690.6	KOG2262	Sexual differentiation process protein ISP4	Signal transduction mechanisms
EVM0005444.1	KOG2262	Sexual differentiation process protein ISP4	Signal transduction mechanisms
EVM0007755.1	KOG2194	Aminopeptidases of the M20 family	--
EVM0006462.1	KOG2110	Uncharacterized conserved protein, contains WD40 repeats	Function unknown
EVM0008374.1	KOG0900	40S ribosomal protein S20	Translation, ribosomal structure and biogenesis
EVM0005011.1	KOG2110	Uncharacterized conserved protein, contains WD40 repeats	Function unknown
EVM0005822.1	KOG0353	ATP-dependent DNA helicase	General function prediction only
EVM0000254.1	KOG1896	mRNA cleavage and polyadenylation factor II complex, subunit CFT1 (CPSF subunit)	RNA processing and modification
EVM0003064.1	KOG0456	Aspartate kinase	Amino acid transport and metabolism
EVM0008044.1	KOG0082	G-protein alpha subunit (small G protein superfamily)	--
EVM0000540.1	KOG2129	Uncharacterized conserved protein H4	Function unknown
EVM0005744.1	KOG0082	G-protein alpha subunit (small G protein superfamily)	--
EVM0000420.1	KOG0980	Actin-binding protein SLA2/Huntingtin-interacting protein Hip1	Cytoskeleton
EVM0006543.1	KOG1282	Serine carboxypeptidases (lysosomal cathepsin A)	--
EVM0002343.1	KOG1563	Mitochondrial protein Surfeit 1/SURF1/SHY1, required for expression of cytochrome oxidase	Energy production and conversion
EVM0002956.1	KOG1282	Serine carboxypeptidases (lysosomal cathepsin A)	--
EVM0003124.1	KOG2331	Predicted glycosylhydrolase	General function prediction only
EVM0008346.1	KOG0849	Transcription factor PRD and related proteins, contain PAX and HOX domains	Transcription
EVM0007936.1	KOG2090	Metalloendopeptidase family - mitochondrial intermediate peptidase	Posttranslational modification, protein turnover, chaperones
EVM0000836.1	KOG3410	Conserved alpha-helical protein	Function unknown
EVM0003351.1	KOG4341	F-box protein containing LRR	General function prediction only
EVM0002192.1	KOG0156	Cytochrome P450 CYP2 subfamily	Secondary metabolites biosynthesis, transport and catabolism
EVM0002612.1	KOG2009	Transcription initiation factor TFIIIB, Bdp1 subunit	Transcription
EVM0001321.1	KOG1897	Damage-specific DNA binding complex, subunit DDB1	Replication, recombination and repair
EVM0008458.1	KOG1434	Meiotic recombination protein Dmc1	--
EVM0000590.1	KOG3869	Uncharacterized conserved protein	Function unknown
EVM0008675.1	KOG0214	RNA polymerase II, second largest subunit	Transcription
EVM0000539.1	KOG2568	Predicted membrane protein	Function unknown
EVM0006978.1	KOG4186	Peroxisomal biogenesis protein (peroxin)	Intracellular trafficking, secretion, and vesicular transport
EVM0006111.1	KOG0968	DNA polymerase zeta, catalytic subunit	Replication, recombination and repair
EVM0003053.1	KOG0920	ATP-dependent RNA helicase A	RNA processing and modification
EVM0007779.1	KOG1077	Vesicle coat complex AP-2, alpha subunit	Intracellular trafficking, secretion, and vesicular transport
EVM0008408.1	KOG3508	GTPase-activating protein	General function prediction only
EVM0007016.1	KOG3071	Fatty acyl-CoA elongase/Polyunsaturated fatty acid specific elongation enzyme	Lipid transport and metabolism
EVM0000346.1	KOG1809	Vacuolar protein sorting-associated protein	Intracellular trafficking, secretion, and vesicular transport
EVM0000098.1	KOG2157	Predicted tubulin-tyrosine ligase	Posttranslational modification, protein turnover, chaperones
EVM0001685.1	KOG1678	60s ribosomal protein L15	Translation, ribosomal structure and biogenesis
EVM0001204.1	KOG3424	40S ribosomal protein S24	Translation, ribosomal structure and biogenesis
EVM0006321.1	KOG0676	Actin and related proteins	Cytoskeleton
EVM0005485.1	KOG3059	N-acetylglucosaminyltransferase complex, subunit PIG-C/GPI2, required for phosphatidylinositol biosynthesis	Lipid transport and metabolism
EVM0000552.1	KOG1594	Uncharacterized enzymes related to aldose 1-epimerase	Carbohydrate transport and metabolism
EVM0005288.1	KOG0338	ATP-dependent RNA helicase	RNA processing and modification
EVM0004265.1	KOG3417	Ras1 guanine nucleotide exchange factor	Signal transduction mechanisms
EVM0001839.1	KOG3084	NADH pyrophosphatase I of the Nudix family of hydrolases	Replication, recombination and repair
EVM0000136.1	KOG0211	Protein phosphatase 2A regulatory subunit A and related proteins	Signal transduction mechanisms
EVM0006048.1	KOG2600	U3 small nucleolar ribonucleoprotein (snoRNP) subunit - Mpp10p	RNA processing and modification
EVM0007240.1	KOG3065	SNAP-25 (synaptosome-associated protein) component of SNARE complex	Intracellular trafficking, secretion, and vesicular transport
EVM0004874.1	KOG3181	40S ribosomal protein S3	Translation, ribosomal structure and biogenesis
EVM0005098.1	KOG1212	Amidases	--
EVM0007708.1	KOG1389	3-oxoacyl CoA thiolase	Lipid transport and metabolism
EVM0002313.1	KOG4080	Mitochondrial ribosomal protein L32	Translation, ribosomal structure and biogenesis
EVM0004863.1	KOG3365	NADH:ubiquinone oxidoreductase, NDUFA5/B13 subunit	Energy production and conversion
EVM0004485.1	KOG1632	Uncharacterized PHD Zn-finger protein	General function prediction only
EVM0001251.1	KOG1782	Small Nuclear ribonucleoprotein splicing factor	RNA processing and modification
EVM0005926.1	KOG1152	Signal transduction serine/threonine kinase with PAS/PAC sensor domain	Signal transduction mechanisms
EVM0000524.1	KOG0052	Translation elongation factor EF-1 alpha/Tu	Translation, ribosomal structure and biogenesis
EVM0007287.1	KOG0878	60S ribosomal protein L32	Translation, ribosomal structure and biogenesis
EVM0003298.1	KOG3204	60S ribosomal protein L13a	Translation, ribosomal structure and biogenesis
EVM0003341.1	KOG2190	PolyC-binding proteins alphaCP-1 and related KH domain proteins	--
EVM0006415.1	KOG3086	Predicted dioxygenase	General function prediction only
EVM0000654.1	KOG2859	DNA repair protein, member of the recA/RAD51 family	Replication, recombination and repair
EVM0003585.1	KOG2314	Translation initiation factor 3, subunit b (eIF-3b)	Translation, ribosomal structure and biogenesis
EVM0002183.1	KOG4197	FOG: PPR repeat	General function prediction only
EVM0000396.1	KOG1098	Putative SAM-dependent rRNA methyltransferase SPB1	--
EVM0002903.2	KOG3472	Predicted small membrane protein	Function unknown
EVM0007321.1	KOG1505	Lysophosphatidic acid acyltransferase LPAAT and related acyltransferases	Lipid transport and metabolism
EVM0003726.1	KOG1575	Voltage-gated shaker-like K+ channel, subunit beta/KCNAB	Energy production and conversion
EVM0004206.1	KOG2662	Magnesium transporters: CorA family	Inorganic ion transport and metabolism
EVM0006835.1	KOG2210	Oxysterol-binding protein	Signal transduction mechanisms
EVM0006276.1	KOG2565	Predicted hydrolases or acyltransferases (alpha/beta hydrolase superfamily)	General function prediction only
EVM0008212.1	KOG1282	Serine carboxypeptidases (lysosomal cathepsin A)	--
EVM0002048.1	KOG1502	Flavonol reductase/cinnamoyl-CoA reductase	Defense mechanisms
EVM0008051.1	KOG1575	Voltage-gated shaker-like K+ channel, subunit beta/KCNAB	Energy production and conversion
EVM0005817.2	KOG0157	Cytochrome P450 CYP4/CYP19/CYP26 subfamilies	--
EVM0002021.1	KOG0254	Predicted transporter (major facilitator superfamily)	General function prediction only
EVM0004036.2	KOG0254	Predicted transporter (major facilitator superfamily)	General function prediction only
EVM0007161.1	KOG1192	UDP-glucuronosyl and UDP-glucosyl transferase	--
EVM0002995.1	KOG0207	Cation transport ATPase	Inorganic ion transport and metabolism
EVM0007049.1	KOG1238	Glucose dehydrogenase/choline dehydrogenase/mandelonitrile lyase (GMC oxidoreductase family)	General function prediction only
EVM0000149.1	KOG0156	Cytochrome P450 CYP2 subfamily	Secondary metabolites biosynthesis, transport and catabolism
EVM0001160.3	KOG0471	Alpha-amylase	Carbohydrate transport and metabolism
EVM0002261.1	KOG1200	Mitochondrial/plastidial beta-ketoacyl-ACP reductase	Lipid transport and metabolism
EVM0003681.2	KOG2124	Glycosylphosphatidylinositol anchor synthesis protein	Signal transduction mechanisms
EVM0002148.1	KOG3511	Sortilin and related receptors	General function prediction only
EVM0004366.1	KOG4117	Heat shock factor binding protein	--
EVM0000380.1	KOG4100	Uncharacterized conserved protein	Function unknown
EVM0006761.1	KOG0588	Serine/threonine protein kinase	Cell cycle control, cell division, chromosome partitioning
EVM0002201.1	KOG2458	Endoplasmic reticulum protein EP58, contains filamin rod domain and KDEL motif	General function prediction only
EVM0004805.1	KOG4389	Acetylcholinesterase/Butyrylcholinesterase	Signal transduction mechanisms
EVM0000833.1	KOG0157	Cytochrome P450 CYP4/CYP19/CYP26 subfamilies	--
EVM0001877.1	KOG4389	Acetylcholinesterase/Butyrylcholinesterase	Signal transduction mechanisms
EVM0005640.1	KOG4389	Acetylcholinesterase/Butyrylcholinesterase	Signal transduction mechanisms
EVM0007702.1	KOG1375	Beta tubulin	Cytoskeleton
EVM0003067.2	KOG3747	Concentrative Na+-nucleoside cotransporter CNT1/CNT2	--
EVM0008376.1	KOG0017	FOG: Transposon-encoded proteins with TYA, reverse transcriptase, integrase domains in various combinations	General function prediction only
EVM0005899.1	KOG4178	Soluble epoxide hydrolase	Lipid transport and metabolism
EVM0001606.1	KOG0891	DNA-dependent protein kinase	Replication, recombination and repair
EVM0005970.1	KOG4389	Acetylcholinesterase/Butyrylcholinesterase	Signal transduction mechanisms
EVM0000358.1	KOG4389	Acetylcholinesterase/Butyrylcholinesterase	Signal transduction mechanisms
EVM0008538.1	KOG2056	Equilibrative nucleoside transporter protein	Nucleotide transport and metabolism
EVM0001978.1	KOG1526	NADP-dependent isocitrate dehydrogenase	Energy production and conversion
EVM0001326.1	KOG1502	Flavonol reductase/cinnamoyl-CoA reductase	Defense mechanisms
EVM0005990.1	KOG3140	Predicted membrane protein	Function unknown
EVM0007071.1	KOG2504	Monocarboxylate transporter	Carbohydrate transport and metabolism
EVM0007227.1	KOG0446	Vacuolar sorting protein VPS1, dynamin, and related proteins	--
EVM0005366.1	KOG0446	Vacuolar sorting protein VPS1, dynamin, and related proteins	--
EVM0006675.1	KOG0446	Vacuolar sorting protein VPS1, dynamin, and related proteins	--
EVM0001244.1	KOG0446	Vacuolar sorting protein VPS1, dynamin, and related proteins	--
EVM0000883.1	KOG0192	Tyrosine kinase specific for activated (GTP-bound) p21cdc42Hs	Signal transduction mechanisms
EVM0002792.2	KOG1242	Protein containing adaptin N-terminal region	Translation, ribosomal structure and biogenesis
EVM0006985.1	KOG1242	Protein containing adaptin N-terminal region	Translation, ribosomal structure and biogenesis
EVM0000139.2	KOG2451	Aldehyde dehydrogenase	Energy production and conversion
EVM0004867.1	KOG1200	Mitochondrial/plastidial beta-ketoacyl-ACP reductase	Lipid transport and metabolism
EVM0002706.1	KOG1373	Transport protein Sec61, alpha subunit	--
EVM0005991.1	KOG1119	Mitochondrial Fe-S cluster biosynthesis protein ISA2 (contains a HesB-like domain)	--
EVM0002203.1	KOG0201	Serine/threonine protein kinase	Signal transduction mechanisms
EVM0005450.2	KOG3020	TatD-related DNase	Replication, recombination and repair
EVM0002063.1	KOG0800	FOG: Predicted E3 ubiquitin ligase	Posttranslational modification, protein turnover, chaperones
EVM0000714.1	KOG0156	Cytochrome P450 CYP2 subfamily	Secondary metabolites biosynthesis, transport and catabolism
EVM0006891.1	KOG1575	Voltage-gated shaker-like K+ channel, subunit beta/KCNAB	Energy production and conversion
EVM0001174.1	KOG0901	60S ribosomal protein L14/L17/L23	Translation, ribosomal structure and biogenesis
EVM0004484.1	KOG0901	60S ribosomal protein L14/L17/L23	Translation, ribosomal structure and biogenesis
EVM0001574.1	KOG0519	Sensory transduction histidine kinase	Signal transduction mechanisms
EVM0006964.1	KOG2641	Predicted seven transmembrane receptor - rhodopsin family	Signal transduction mechanisms
EVM0006788.1	KOG0156	Cytochrome P450 CYP2 subfamily	Secondary metabolites biosynthesis, transport and catabolism
EVM0002217.1	KOG2601	Iron transporter	Inorganic ion transport and metabolism
EVM0004316.1	KOG3314	Ku70-binding protein	Replication, recombination and repair
EVM0000932.1	KOG1680	Enoyl-CoA hydratase	Lipid transport and metabolism
EVM0003391.1	KOG0157	Cytochrome P450 CYP4/CYP19/CYP26 subfamilies	--
EVM0004255.2	KOG0157	Cytochrome P450 CYP4/CYP19/CYP26 subfamilies	--
EVM0004526.1	KOG1325	Lysophospholipase	Lipid transport and metabolism
EVM0001239.1	KOG1443	Predicted integral membrane protein	Function unknown
EVM0002874.2	KOG4476	Gluconate transport-inducing protein	--
EVM0002103.1	KOG0364	Chaperonin complex component, TCP-1 gamma subunit (CCT3)	Posttranslational modification, protein turnover, chaperones
EVM0000618.1	KOG4476	Gluconate transport-inducing protein	--
EVM0001238.1	KOG2976	Protein involved in autophagy and nutrient starvation	Posttranslational modification, protein turnover, chaperones
EVM0001809.1	KOG2778	Ubiquitin C-terminal hydrolase	Posttranslational modification, protein turnover, chaperones
EVM0007397.1	KOG2261	Polycomb enhancer protein, EPC	Transcription
EVM0004737.1	KOG4086	Transcriptional regulator SOH1	--
EVM0006837.1	KOG4127	Renal dipeptidase	Posttranslational modification, protein turnover, chaperones
EVM0006879.6	KOG1721	FOG: Zn-finger	General function prediction only
EVM0005553.2	KOG1721	FOG: Zn-finger	General function prediction only
EVM0005914.1	KOG1721	FOG: Zn-finger	General function prediction only
EVM0001127.1	KOG2018	Predicted dinucleotide-utilizing enzyme involved in molybdopterin and thiamine biosynthesis	Posttranslational modification, protein turnover, chaperones
EVM0000956.1	KOG3308	Uncharacterized protein of the uridine kinase family	Nucleotide transport and metabolism
EVM0007916.1	KOG0157	Cytochrome P450 CYP4/CYP19/CYP26 subfamilies	--
EVM0004233.1	KOG0156	Cytochrome P450 CYP2 subfamily	Secondary metabolites biosynthesis, transport and catabolism
EVM0006996.1	KOG0157	Cytochrome P450 CYP4/CYP19/CYP26 subfamilies	--
EVM0001223.1	KOG0684	Cytochrome P450	Secondary metabolites biosynthesis, transport and catabolism
EVM0007859.1	KOG1263	Multicopper oxidases	Secondary metabolites biosynthesis, transport and catabolism
EVM0004215.1	KOG0157	Cytochrome P450 CYP4/CYP19/CYP26 subfamilies	--
EVM0000386.1	KOG1680	Enoyl-CoA hydratase	Lipid transport and metabolism
EVM0001819.1	KOG2227	Pre-initiation complex, subunit CDC6, AAA+ superfamily ATPase	--
EVM0000421.1	KOG1263	Multicopper oxidases	Secondary metabolites biosynthesis, transport and catabolism
EVM0003450.1	KOG1321	Protoheme ferro-lyase (ferrochelatase)	Coenzyme transport and metabolism
EVM0001834.1	KOG2000	Gamma-tubulin complex, DGRIP91/SPC98 component	Cytoskeleton
EVM0000544.1	KOG2877	sn-1,2-diacylglycerol ethanolamine- and cholinephosphotranferases	Lipid transport and metabolism
EVM0005051.1	KOG1263	Multicopper oxidases	Secondary metabolites biosynthesis, transport and catabolism
EVM0003872.1	KOG2211	Predicted Golgi transport complex 1 protein	Intracellular trafficking, secretion, and vesicular transport
EVM0004812.1	KOG2663	Acetolactate synthase, small subunit	Amino acid transport and metabolism
EVM0001015.1	KOG0592	3-phosphoinositide-dependent protein kinase (PDK1)	Signal transduction mechanisms
EVM0004413.1	KOG2684	Sirtuin 5 and related class III sirtuins (SIR2 family)	--
EVM0005647.1	KOG1176	Acyl-CoA synthetase	Lipid transport and metabolism
EVM0008097.1	KOG2100	Dipeptidyl aminopeptidase	Posttranslational modification, protein turnover, chaperones
EVM0003448.1	KOG0687	26S proteasome regulatory complex, subunit RPN7/PSMD6	Posttranslational modification, protein turnover, chaperones
EVM0005164.1	KOG0118	FOG: RRM domain	General function prediction only
EVM0008089.1	KOG3997	Major apurinic/apyrimidinic endonuclease/3'-repair diesterase APN1	Replication, recombination and repair
EVM0003310.1	KOG0017	FOG: Transposon-encoded proteins with TYA, reverse transcriptase, integrase domains in various combinations	General function prediction only
EVM0004378.1	KOG2234	Predicted UDP-galactose transporter	Carbohydrate transport and metabolism
EVM0006518.1	KOG0157	Cytochrome P450 CYP4/CYP19/CYP26 subfamilies	--
EVM0007118.1	KOG3184	60S ribosomal protein L7	Translation, ribosomal structure and biogenesis
EVM0006368.1	KOG2781	U3 small nucleolar ribonucleoprotein (snoRNP) component	RNA processing and modification
EVM0002807.1	KOG2053	Mitochondrial inheritance and actin cytoskeleton organization protein	Cytoskeleton
EVM0000436.1	KOG3833	Uncharacterized conserved protein, contains RtcB domain	Function unknown
EVM0001285.1	KOG0390	DNA repair protein, SNF2 family	Replication, recombination and repair
EVM0001863.1	KOG3106	ER lumen protein retaining receptor	Intracellular trafficking, secretion, and vesicular transport
EVM0008093.1	KOG0540	3-Methylcrotonyl-CoA carboxylase, non-biotin containing subunit/Acetyl-CoA carboxylase carboxyl transferase, subunit beta	--
EVM0000348.1	KOG1318	Helix loop helix transcription factor EB	Transcription
EVM0007314.2	KOG3752	Ribonuclease H	Replication, recombination and repair
EVM0004895.1	KOG2529	Pseudouridine synthase	Translation, ribosomal structure and biogenesis
EVM0002954.1	KOG3291	Ribosomal protein S7	Translation, ribosomal structure and biogenesis
EVM0006553.1	KOG1062	Vesicle coat complex AP-1, gamma subunit	Intracellular trafficking, secretion, and vesicular transport
EVM0000557.1	KOG2911	Uncharacterized conserved protein	Function unknown
EVM0001851.1	KOG1463	26S proteasome regulatory complex, subunit RPN6/PSMD11	Posttranslational modification, protein turnover, chaperones
EVM0000057.1	KOG1178	Non-ribosomal peptide synthetase/alpha-aminoadipate reductase and related enzymes	Secondary metabolites biosynthesis, transport and catabolism
EVM0000953.1	KOG4011	Transcription initiation factor TFIID, subunit TAF7	Transcription
EVM0005083.1	KOG3288	OTU-like cysteine protease	--
[truncated: 2,799 more rows]

## Sheet: Table S6
Table S6. Pfam, Swissprot and TrEMBL and NR functional annotation of the G. purpuraceus genome
Gene ID	Pfam annotation	Swissprot annotation	TrEMBL annotation	NR annotation
EVM0007530.1	WD domain, G-beta repeat	WD repeat-containing protein slp1 GN=slp1 OS=Schizosaccharomyces pombe (strain 972 / ATCC 24843) PE=1 SV=1	Uncharacterized protein {ECO:0000313|EMBL:KDR78284.1} OS=Galerina marginata CBS 339.88 PE=4 SV=1	hypothetical protein M422DRAFT_782576 [Sphaerobolus stellatus SS14]
EVM0004170.1	Mitotic checkpoint protein	Spindle assembly checkpoint component mad1 GN=mad1 OS=Schizosaccharomyces pombe (strain 972 / ATCC 24843) PE=3 SV=1	Uncharacterized protein {ECO:0000313|EMBL:KDR71884.1} OS=Galerina marginata CBS 339.88 PE=4 SV=1	hypothetical protein M422DRAFT_242402 [Sphaerobolus stellatus SS14]
EVM0006294.1	Peptidase family S41	--	Uncharacterized protein {ECO:0000313|EMBL:KDQ32855.1} OS=Pleurotus ostreatus PC15 PE=4 SV=1	hypothetical protein M422DRAFT_248919, partial [Sphaerobolus stellatus SS14]
EVM0005534.1	AMP-binding enzyme	--	Acetoacetyl-synthase {ECO:0000313|EMBL:ESK86566.1} OS=Moniliophthora roreri (strain MCA 2997) PE=4 SV=1	hypothetical protein M422DRAFT_28031 [Sphaerobolus stellatus SS14]
EVM0001063.1	--	--	Uncharacterized protein {ECO:0000313|EMBL:CCL98711.1} OS=Fibroporia radiculosa (strain TFFH 294) PE=4 SV=1	hypothetical protein DICSQDRAFT_50615 [Dichomitus squalens LYAD-421 SS1]
EVM0007307.1	HAT (Half-A-TPR) repeat	Pre-mRNA-splicing factor CLF1 GN=CLF1 OS=Cryptococcus neoformans var. neoformans serotype D (strain JEC21 / PE=3 SV=1	Uncharacterized protein {ECO:0000313|EMBL:EPQ50333.1} (Fragment) OS=Gloeophyllum trabeum (strain ATCC 11539 / FP-39264 / Madison 617) PE=4 SV=1	hypothetical protein M422DRAFT_33945 [Sphaerobolus stellatus SS14]
EVM0000162.1	WD domain, G-beta repeat	WD repeat protein iqw1 GN=iqw1 OS=Schizosaccharomyces pombe (strain 972 / ATCC 24843) PE=1 SV=1	WD40 repeat-like protein {ECO:0000313|EMBL:EIW74662.1} OS=Coniophora puteana (strain RWD-64-598) PE=4 SV=1	hypothetical protein M422DRAFT_25115 [Sphaerobolus stellatus SS14]
EVM0002756.1	Protein kinase domain	Fatty acyl-CoA synthetase and RNA processing-associated kinase 1 GN=FRK1 OS=Saccharomyces cerevisiae (strain ATCC 204508 / S288c) PE=1 SV=1	Uncharacterized protein {ECO:0000313|EMBL:CCL99801.1} OS=Fibroporia radiculosa (strain TFFH 294) PE=4 SV=1	predicted protein [Fibroporia radiculosa]
EVM0001594.1	Glycosyltransferase family 20	Trehalose-phosphatase GN=tpp1 OS=Schizosaccharomyces pombe (strain 972 / ATCC 24843) PE=1 SV=2	Uncharacterized protein {ECO:0000313|EMBL:KDR79803.1} OS=Galerina marginata CBS 339.88 PE=4 SV=1	glycosyltransferase family 20 protein [Sphaerobolus stellatus SS14]
EVM0004833.1	Autophagy protein Apg6	Vacuolar protein sorting-associated protein atg6 GN=atg6 OS=Schizosaccharomyces pombe (strain 972 / ATCC 24843) PE=3 SV=4	Uncharacterized protein {ECO:0000313|EMBL:EMD37300.1} OS=Ceriporiopsis subvermispora (strain B) PE=4 SV=1	hypothetical protein M422DRAFT_777501 [Sphaerobolus stellatus SS14]
EVM0007947.1	--	--	Uncharacterized protein {ECO:0000313|EMBL:ETW85976.1} OS=Heterobasidion irregulare TC 32-1 PE=4 SV=1	hypothetical protein M422DRAFT_213855 [Sphaerobolus stellatus SS14]
EVM0001669.1	ThiF family	Ubiquitin-activating enzyme E1-like GN=uba2 OS=Schizosaccharomyces pombe (strain 972 / ATCC 24843) PE=1 SV=1	Uncharacterized protein {ECO:0000313|EMBL:EMD36218.1} OS=Ceriporiopsis subvermispora (strain B) PE=4 SV=1	hypothetical protein M422DRAFT_150768 [Sphaerobolus stellatus SS14]
EVM0007221.1	--	--	Uncharacterized protein {ECO:0000313|EMBL:KDQ17188.1} OS=Botryobasidium botryosum FD-172 SS1 PE=4 SV=1	hypothetical protein PILCRDRAFT_814137 [Piloderma croceum F 1598]
EVM0006259.1	--	--	Uncharacterized protein {ECO:0000313|EMBL:KDQ58408.1} OS=Jaapia argillacea MUCL 33604 PE=4 SV=1	hypothetical protein JAAARDRAFT_57340 [Jaapia argillacea MUCL 33604]
EVM0000411.1	YABBY protein	--	Uncharacterized protein {ECO:0000313|EMBL:KDQ31246.1} OS=Pleurotus ostreatus PC15 PE=4 SV=1	hypothetical protein M378DRAFT_228709 [Amanita muscaria Koide BX008]
EVM0004083.1	--	--	Uncharacterized protein {ECO:0000313|EMBL:EJT96545.1} OS=Dacryopinax sp. (strain DJM 731) PE=4 SV=1	hypothetical protein CY34DRAFT_802198 [Suillus luteus UH-Slu-Lm8-n1]
EVM0002797.1	Suppressor of forked protein (Suf)	mRNA 3&apos;-end-processing protein RNA14 GN=RNA14 OS=Cryptococcus neoformans var. neoformans serotype D (strain JEC21 / PE=3 SV=1	Putative uncharacterized protein {ECO:0000313|EMBL:EGO27069.1} OS=Serpula lacrymans var. lacrymans (strain S7.9) PE=4 SV=1	hypothetical protein M422DRAFT_183517 [Sphaerobolus stellatus SS14]
EVM0003970.1	Fungal Zn(2)-Cys(6) binuclear cluster domain	Oleate-activated transcription factor 1 GN=OAF1 OS=Saccharomyces cerevisiae (strain ATCC 204508 / S288c) PE=1 SV=3	Uncharacterized protein {ECO:0000313|EMBL:ETW75658.1} OS=Heterobasidion irregulare TC 32-1 PE=4 SV=1	hypothetical protein M422DRAFT_30187 [Sphaerobolus stellatus SS14]
EVM0005861.1	Ribosomal protein S14p/S29e	40S ribosomal protein S29 GN=RPS29 OS=Magnaporthe oryzae (strain Y34) PE=3 SV=1	40s ribosomal protein {ECO:0000313|EMBL:ESK98163.1} OS=Moniliophthora roreri (strain MCA 2997) PE=3 SV=1	40s ribosomal protein [Moniliophthora roreri MCA 2997]
EVM0006166.1	--	--	Uncharacterized protein {ECO:0000313|EMBL:ETW78551.1} OS=Heterobasidion irregulare TC 32-1 PE=4 SV=1	hypothetical protein HETIRDRAFT_428469 [Heterobasidion irregulare TC 32-1]
EVM0000002.1	Mur ligase middle domain	Dihydrofolate synthetase GN=FOL3 OS=Saccharomyces cerevisiae (strain ATCC 204508 / S288c) PE=1 SV=1	Uncharacterized protein {ECO:0000313|EMBL:CCM02459.1} OS=Fibroporia radiculosa (strain TFFH 294) PE=4 SV=1	hypothetical protein M422DRAFT_179387 [Sphaerobolus stellatus SS14]
EVM0005548.1	Surfeit locus protein 5 subunit 22 of Mediator complex	Mediator of RNA polymerase II transcription subunit 22 GN=med22 OS=Schizosaccharomyces pombe (strain 972 / ATCC 24843) PE=1 SV=1	Uncharacterized protein {ECO:0000313|EMBL:KDQ57034.1} OS=Jaapia argillacea MUCL 33604 PE=4 SV=1	hypothetical protein M422DRAFT_65041 [Sphaerobolus stellatus SS14]
EVM0006500.2	Cytochrome P450	Cytochrome P450 52A6 GN=CYP52A6 OS=Candida tropicalis (Yeast) PE=2 SV=1	Cytochrome p450 {ECO:0000313|EMBL:ESK92825.1} OS=Moniliophthora roreri (strain MCA 2997) PE=3 SV=1	hypothetical protein GYMLUDRAFT_168136 [Gymnopus luxurians FD-317 M1]
EVM0006436.1	--	--	--	hypothetical protein M422DRAFT_40554 [Sphaerobolus stellatus SS14]
EVM0007760.2	HhH-GPD superfamily base excision DNA repair protein	Probable DNA-3-methyladenine glycosylase 2 GN=mag2 OS=Schizosaccharomyces pombe (strain 972 / ATCC 24843) PE=1 SV=1	Uncharacterized protein {ECO:0000313|EMBL:EMD37811.1} OS=Ceriporiopsis subvermispora (strain B) PE=4 SV=1	hypothetical protein M422DRAFT_32539 [Sphaerobolus stellatus SS14]
EVM0004483.1	Methyltransferase domain	Uncharacterized methyltransferase C1B3.06c GN=SPAC1B3.06c OS=Schizosaccharomyces pombe (strain 972 / ATCC 24843) PE=3 SV=1	Uncharacterized protein {ECO:0000313|EMBL:KDQ07110.1} OS=Botryobasidium botryosum FD-172 SS1 PE=4 SV=1	hypothetical protein PILCRDRAFT_826202 [Piloderma croceum F 1598]
EVM0001822.1	Spermine/spermidine synthase	--	Uncharacterized protein {ECO:0000313|EMBL:KDQ20086.1} OS=Botryobasidium botryosum FD-172 SS1 PE=4 SV=1	hypothetical protein M422DRAFT_186191 [Sphaerobolus stellatus SS14]
EVM0004485.1	PHD-finger	COMPASS component SPP1 GN=SPP1 OS=Saccharomyces cerevisiae (strain ATCC 204508 / S288c) PE=1 SV=1	Predicted protein {ECO:0000313|EMBL:EED79592.1} OS=Postia placenta (strain ATCC 44394 / Madison 698-R) PE=4 SV=1	hypothetical protein PLICRDRAFT_394830 [Plicaturopsis crispa FD-325 SS-3]
EVM0006549.9	Telomerase ribonucleoprotein complex - RNA binding domain	Telomerase reverse transcriptase GN=trt1 OS=Schizosaccharomyces pombe (strain 972 / ATCC 24843) PE=1 SV=1	Uncharacterized protein {ECO:0000313|EMBL:CDO70652.1} OS=Pycnoporus cinnabarinus (Cinnabar-red polypore) PE=4 SV=1	hypothetical protein PISMIDRAFT_16050 [Pisolithus microcarpus 441]
EVM0001281.1	--	--	Uncharacterized protein {ECO:0000313|EMBL:KDQ61266.1} OS=Jaapia argillacea MUCL 33604 PE=4 SV=1	hypothetical protein M422DRAFT_39338 [Sphaerobolus stellatus SS14]
EVM0001532.1	--	TEL2-interacting protein 1 GN=tti1 OS=Schizosaccharomyces pombe (strain 972 / ATCC 24843) PE=1 SV=1	Putative uncharacterized protein {ECO:0000313|EMBL:EGN93124.1} OS=Serpula lacrymans var. lacrymans (strain S7.3) PE=4 SV=1	hypothetical protein PLICRDRAFT_171749 [Plicaturopsis crispa FD-325 SS-3]
EVM0008174.1	Thioredoxin	Thioredoxin domain-containing protein C13F5.05, mitochondrial (Precursor) GN=SPAC13F5.05 OS=Schizosaccharomyces pombe (strain 972 / ATCC 24843) PE=3 SV=2	Uncharacterized protein {ECO:0000313|EMBL:EIN03815.1} OS=Punctularia strigosozonata (strain HHB-11173) PE=4 SV=1	hypothetical protein M422DRAFT_23749 [Sphaerobolus stellatus SS14]
EVM0000065.2	--	--	Uncharacterized protein {ECO:0000313|EMBL:EPS93040.1} OS=Fomitopsis pinicola (strain FP-58527) PE=4 SV=1	hypothetical protein M422DRAFT_51892 [Sphaerobolus stellatus SS14]
EVM0001331.1	--	--	Uncharacterized protein {ECO:0000313|EMBL:EJD35113.1} OS=Auricularia delicata (strain TFB10046) PE=4 SV=1	hypothetical protein M422DRAFT_35133 [Sphaerobolus stellatus SS14]
EVM0001595.1	WD domain, G-beta repeat	WD repeat-containing protein srw1 GN=srw1 OS=Schizosaccharomyces pombe (strain 972 / ATCC 24843) PE=1 SV=1	Uncharacterized protein {ECO:0000313|EMBL:CCM01013.1} OS=Fibroporia radiculosa (strain TFFH 294) PE=4 SV=1	predicted protein [Fibroporia radiculosa]
EVM0006816.1	AAA domain (dynein-related subfamily)	Midasin OS=Saccharomyces cerevisiae (strain ATCC 204508 / S288c) PE=1 SV=1	Midasin {ECO:0000256|PIRNR:PIRNR010340} OS=Ceriporiopsis subvermispora (strain B) PE=3 SV=1	hypothetical protein CERSUDRAFT_122188 [Ceriporiopsis subvermispora B]
EVM0006152.1	Histone chaperone domain CHZ	--	Predicted protein {ECO:0000313|EMBL:EED82857.1} OS=Postia placenta (strain ATCC 44394 / Madison 698-R) PE=4 SV=1	hypothetical protein STEHIDRAFT_123063 [Stereum hirsutum FP-91666 SS1]
EVM0003168.3	NADH:flavin oxidoreductase / NADH oxidase family	Putative NADPH dehydrogenase C23G7.10c GN=SPBC23G7.10c OS=Schizosaccharomyces pombe (strain 972 / ATCC 24843) PE=3 SV=1	FMN-linked oxidoreductase {ECO:0000313|EMBL:EJF61069.1} OS=Dichomitus squalens (strain LYAD-421) PE=4 SV=1	hypothetical protein HYDPIDRAFT_96213 [Hydnomerulius pinastri MD-312]
EVM0003963.1	Mitochondrial carrier protein	Uncharacterized mitochondrial carrier YPR011C GN=YPR011C OS=Saccharomyces cerevisiae (strain ATCC 204508 / S288c) PE=1 SV=1	Putative uncharacterized protein {ECO:0000313|EMBL:EGO25800.1} OS=Serpula lacrymans var. lacrymans (strain S7.9) PE=3 SV=1	hypothetical protein M422DRAFT_225317 [Sphaerobolus stellatus SS14]
EVM0004390.1	--	--	Uncharacterized protein {ECO:0000313|EMBL:KDQ63143.1} OS=Jaapia argillacea MUCL 33604 PE=4 SV=1	hypothetical protein M422DRAFT_25107 [Sphaerobolus stellatus SS14]
EVM0001342.1	ATP10 protein	Mitochondrial ATPase complex subunit ATP10 GN=ATP10 OS=Saccharomyces cerevisiae (strain ATCC 204508 / S288c) PE=1 SV=2	Uncharacterized protein {ECO:0000313|EMBL:KDQ13412.1} OS=Botryobasidium botryosum FD-172 SS1 PE=4 SV=1	hypothetical protein M422DRAFT_69567, partial [Sphaerobolus stellatus SS14]
EVM0000354.1	E1-E2 ATPase	Plasma membrane ATPase 2 GN=PMA2 OS=Saccharomyces cerevisiae (strain ATCC 204508 / S288c) PE=1 SV=3	Putative uncharacterized protein {ECO:0000313|EMBL:EFI92564.1} OS=Schizophyllum commune (strain H4-8 / FGSC 9210) PE=3 SV=1	hypothetical protein M422DRAFT_275220 [Sphaerobolus stellatus SS14]
EVM0008602.1	Methyltransferase domain	Protein arginine N-methyltransferase 1 {ECO:0000303|PubMed:17213188} OS=Schizosaccharomyces pombe (strain 972 / ATCC 24843) PE=1 SV=2	Protein arginine N-methyltransferase {ECO:0000313|EMBL:EPQ57003.1} OS=Gloeophyllum trabeum (strain ATCC 11539 / FP-39264 / Madison 617) PE=4 SV=1	hypothetical protein M422DRAFT_49404 [Sphaerobolus stellatus SS14]
EVM0005487.1	--	--	--	hypothetical protein M422DRAFT_28141 [Sphaerobolus stellatus SS14]
EVM0007838.1	--	Uncharacterized protein YJR142W GN=YJR142W OS=Saccharomyces cerevisiae (strain ATCC 204508 / S288c) PE=1 SV=1	Uncharacterized protein {ECO:0000313|EMBL:KDQ20859.1} OS=Botryobasidium botryosum FD-172 SS1 PE=4 SV=1	hypothetical protein M422DRAFT_189563, partial [Sphaerobolus stellatus SS14]
EVM0003427.1	UTP--glucose-1-phosphate uridylyltransferase	UDP-N-acetylglucosamine pyrophosphorylase GN=QRI1 OS=Saccharomyces cerevisiae (strain ATCC 204508 / S288c) PE=1 SV=1	Nucleotide-diphospho-sugar transferase {ECO:0000313|EMBL:EPQ60445.1} OS=Gloeophyllum trabeum (strain ATCC 11539 / FP-39264 / Madison 617) PE=4 SV=1	hypothetical protein M422DRAFT_222153 [Sphaerobolus stellatus SS14]
EVM0006491.1	Pyridoxal-phosphate dependent enzyme	Cysteine synthase 2 GN=cys12 OS=Schizosaccharomyces pombe (strain 972 / ATCC 24843) PE=3 SV=1	Cysteine synthase {ECO:0000313|EMBL:ESK92347.1} OS=Moniliophthora roreri (strain MCA 2997) PE=4 SV=1	hypothetical protein M422DRAFT_24567 [Sphaerobolus stellatus SS14]
EVM0006862.2	Protein tyrosine kinase	Serine/threonine-protein kinase BCK1/SLK1/SSP31 GN=J0906 OS=Saccharomyces cerevisiae (strain ATCC 204508 / S288c) PE=1 SV=1	Uncharacterized protein {ECO:0000313|EMBL:EJF58855.1} OS=Dichomitus squalens (strain LYAD-421) PE=4 SV=1	hypothetical protein M422DRAFT_783522 [Sphaerobolus stellatus SS14]
EVM0006146.1	Syntaxin	Syntaxin-like protein psy1 GN=psy1 OS=Schizosaccharomyces pombe (strain 972 / ATCC 24843) PE=3 SV=1	Uncharacterized protein {ECO:0000313|EMBL:EKM55484.1} OS=Phanerochaete carnosa (strain HHB-10118-sp) PE=4 SV=1	hypothetical protein M422DRAFT_70169 [Sphaerobolus stellatus SS14]
EVM0007343.1	--	--	Uncharacterized protein {ECO:0000313|EMBL:EPQ56773.1} OS=Gloeophyllum trabeum (strain ATCC 11539 / FP-39264 / Madison 617) PE=4 SV=1	hypothetical protein M422DRAFT_65303 [Sphaerobolus stellatus SS14]
EVM0005156.1	--	--	--	hypothetical protein M422DRAFT_261254 [Sphaerobolus stellatus SS14]
EVM0004159.1	Ribosomal protein L18e/L15	60S ribosomal protein L18-B GN=rpl18b OS=Schizosaccharomyces pombe (strain 972 / ATCC 24843) PE=1 SV=1	60s ribosomal protein l18 {ECO:0000313|EMBL:ESK93593.1} OS=Moniliophthora roreri (strain MCA 2997) PE=4 SV=1	hypothetical protein PAXRUDRAFT_821678 [Paxillus rubicundulus Ve08.2h10]
EVM0003516.1	ATP synthase D chain, mitochondrial (ATP5H)	ATP synthase subunit d, mitochondrial GN=atp7 OS=Neurospora crassa (strain ATCC 24698 / 74-OR23-1A / CBS 708.71 / DSM PE=3 SV=1	Uncharacterized protein {ECO:0000313|EMBL:CDO74142.1} OS=Pycnoporus cinnabarinus (Cinnabar-red polypore) PE=4 SV=1	hypothetical protein M422DRAFT_149811 [Sphaerobolus stellatus SS14]
EVM0001358.2	--	--	Uncharacterized protein {ECO:0000313|EMBL:EPT04998.1} OS=Fomitopsis pinicola (strain FP-58527) PE=4 SV=1	hypothetical protein M422DRAFT_205182 [Sphaerobolus stellatus SS14]
EVM0003982.1	DNA polymerase alpha/epsilon subunit B	DNA polymerase subunit delta-2 GN=cdc1 OS=Schizosaccharomyces pombe (strain 972 / ATCC 24843) PE=1 SV=1	Uncharacterized protein {ECO:0000313|EMBL:EMD38621.1} OS=Ceriporiopsis subvermispora (strain B) PE=4 SV=1	hypothetical protein TRAVEDRAFT_165502 [Trametes versicolor FP-101664 SS1]
EVM0002820.1	V-ATPase subunit H	V-type proton ATPase subunit H GN=vma13 OS=Schizosaccharomyces pombe (strain 972 / ATCC 24843) PE=3 SV=2	Uncharacterized protein {ECO:0000313|EMBL:KDQ60593.1} OS=Jaapia argillacea MUCL 33604 PE=4 SV=1	hypothetical protein JAAARDRAFT_31557 [Jaapia argillacea MUCL 33604]
EVM0005544.1	Thiolase, N-terminal domain	3-ketoacyl-CoA thiolase, peroxisomal (Precursor) GN=POT1 OS=Yarrowia lipolytica (strain CLIB 122 / E 150) PE=3 SV=1	Thiolase-like protein {ECO:0000313|EMBL:EJF58428.1} OS=Dichomitus squalens (strain LYAD-421) PE=3 SV=1	thiolase-like protein [Dichomitus squalens LYAD-421 SS1]
EVM0003246.1	Major Facilitator Superfamily	Uncharacterized transporter C3H1.06c GN=SPAC3H1.06c OS=Schizosaccharomyces pombe (strain 972 / ATCC 24843) PE=3 SV=1	MFS general substrate transporter {ECO:0000313|EMBL:KEP47725.1} OS=Rhizoctonia solani 123E PE=4 SV=1	MFS general substrate transporter [Rhizoctonia solani 123E]
EVM0005762.1	AMP-binding enzyme	L-aminoadipate-semialdehyde dehydrogenase GN=lys1 OS=Schizosaccharomyces pombe (strain 972 / ATCC 24843) PE=1 SV=3	L-aminoadipate-semialdehyde dehydrogenase {ECO:0000256|PIRNR:PIRNR001617} OS=Gloeophyllum trabeum (strain ATCC 11539 / FP-39264 / Madison 617) PE=3 SV=1	hypothetical protein M422DRAFT_269542 [Sphaerobolus stellatus SS14]
EVM0006802.1	--	--	Uncharacterized protein {ECO:0000313|EMBL:EKV51248.1} OS=Agaricus bisporus var. bisporus (strain H97 / ATCC MYA-4626 / FGSC PE=4 SV=1	hypothetical protein M422DRAFT_201775 [Sphaerobolus stellatus SS14]
EVM0006642.1	NADH ubiquinone oxidoreductase subunit NDUFA12	--	Uncharacterized protein {ECO:0000313|EMBL:CCA70347.1} OS=Piriformospora indica (strain DSM 11827) PE=4 SV=1	hypothetical protein M422DRAFT_266075 [Sphaerobolus stellatus SS14]
EVM0003389.1	Myristoyl-CoA:protein N-myristoyltransferase, N-terminal domain	Glycylpeptide N-tetradecanoyltransferase OS=Cryptococcus neoformans (Filobasidiella neoformans) PE=1 SV=3	Glycylpeptide N-tetradecanoyltransferase {ECO:0000256|RuleBase:RU000586} OS=Heterobasidion irregulare TC 32-1 PE=3 SV=1	hypothetical protein PLICRDRAFT_175942 [Plicaturopsis crispa FD-325 SS-3]
EVM0003089.1	Transport protein particle (TRAPP) component	Trafficking protein particle complex subunit BET3 GN=BET3 OS=Saccharomyces cerevisiae (strain ATCC 204508 / S288c) PE=1 SV=1	Transport protein particle complex subunit {ECO:0000313|EMBL:EMD38061.1} OS=Ceriporiopsis subvermispora (strain B) PE=4 SV=1	hypothetical protein M422DRAFT_172568 [Sphaerobolus stellatus SS14]
EVM0007133.1	--	--	Putative uncharacterized protein {ECO:0000313|EMBL:EGO29686.1} OS=Serpula lacrymans var. lacrymans (strain S7.9) PE=4 SV=1	hypothetical protein M422DRAFT_213983 [Sphaerobolus stellatus SS14]
EVM0002235.1	Eukaryotic cytochrome b561	--	Uncharacterized protein {ECO:0000313|EMBL:EIN04632.1} OS=Punctularia strigosozonata (strain HHB-11173) PE=4 SV=1	hypothetical protein M422DRAFT_47617 [Sphaerobolus stellatus SS14]
EVM0003773.1	--	--	Alpha/beta hydrolase family domain-containing protein {ECO:0000313|EMBL:ELU40105.1} OS=Thanatephorus cucumeris (strain AG1-IA) PE=4 SV=1	hypothetical protein M422DRAFT_26916 [Sphaerobolus stellatus SS14]
EVM0003905.1	Male sterility protein	L-aminoadipate-semialdehyde dehydrogenase GN=lys1 OS=Schizosaccharomyces pombe (strain 972 / ATCC 24843) PE=1 SV=3	Uncharacterized protein {ECO:0000313|EMBL:KDQ07647.1} OS=Botryobasidium botryosum FD-172 SS1 PE=4 SV=1	hypothetical protein M422DRAFT_780553 [Sphaerobolus stellatus SS14]
EVM0003847.1	Ubiquitin family	Uncharacterized ubiquitin-like protein C800.12c GN=SPBC800.12c OS=Schizosaccharomyces pombe (strain 972 / ATCC 24843) PE=3 SV=1	Putative uncharacterized protein {ECO:0000313|EMBL:EGO29782.1} OS=Serpula lacrymans var. lacrymans (strain S7.9) PE=4 SV=1	hypothetical protein M422DRAFT_179033 [Sphaerobolus stellatus SS14]
EVM0007683.1	CRAL/TRIO domain	Sec14 cytosolic factor GN=sec14 OS=Schizosaccharomyces pombe (strain 972 / ATCC 24843) PE=3 SV=1	Uncharacterized protein {ECO:0000313|EMBL:EKM84004.1} OS=Agaricus bisporus var. burnettii (strain JB137-S8 / ATCC MYA-4627 / PE=4 SV=1	hypothetical protein M422DRAFT_187300 [Sphaerobolus stellatus SS14]
EVM0003537.1	Histone acetyltransferases subunit 3	Chromatin-remodeling complexes subunit ngg1 GN=ngg1 OS=Schizosaccharomyces pombe (strain 972 / ATCC 24843) PE=1 SV=1	Uncharacterized protein {ECO:0000313|EMBL:KDQ59812.1} OS=Jaapia argillacea MUCL 33604 PE=4 SV=1	hypothetical protein M422DRAFT_52866 [Sphaerobolus stellatus SS14]
EVM0003654.1	Saccharopine dehydrogenase	Saccharopine dehydrogenase [NADP(+), L-glutamate-forming] OS=Schizosaccharomyces pombe (strain 972 / ATCC 24843) PE=3 SV=1	Saccharopine dehydrogenase {ECO:0000313|EMBL:EDR13227.1} OS=Laccaria bicolor (strain S238N-H82 / ATCC MYA-4686) PE=3 SV=1	hypothetical protein M422DRAFT_29570 [Sphaerobolus stellatus SS14]
EVM0001940.1	--	--	Uncharacterized protein {ECO:0000313|EMBL:KDQ12881.1} OS=Botryobasidium botryosum FD-172 SS1 PE=4 SV=1	hypothetical protein CY34DRAFT_18913 [Suillus luteus UH-Slu-Lm8-n1]
EVM0001157.1	Flavoprotein	Probable thymidylate synthase GN=SPAC15E1.04 OS=Schizosaccharomyces pombe (strain 972 / ATCC 24843) PE=3 SV=1	Uncharacterized protein {ECO:0000313|EMBL:KDQ15928.1} OS=Botryobasidium botryosum FD-172 SS1 PE=4 SV=1	hypothetical protein M422DRAFT_779040 [Sphaerobolus stellatus SS14]
EVM0003308.1	--	--	Uncharacterized protein {ECO:0000313|EMBL:CDH53938.1} OS=Lichtheimia corymbifera JMRC:FSU:9682 PE=4 SV=1	predicted protein [Lichtheimia corymbifera JMRC:FSU:9682]
EVM0004408.1	Mago nashi protein	Protein mago nashi homolog GN=mnh1 OS=Schizosaccharomyces pombe (strain 972 / ATCC 24843) PE=3 SV=1	Uncharacterized protein {ECO:0000313|EMBL:KDQ22706.1} OS=Pleurotus ostreatus PC15 PE=4 SV=1	hypothetical protein PLEOSDRAFT_1068943 [Pleurotus ostreatus PC15]
EVM0004948.1	Methyltransferase domain	Uncharacterized methyltransferase-like C25B8.10 GN=SPAC25B8.10 OS=Schizosaccharomyces pombe (strain 972 / ATCC 24843) PE=3 SV=1	Uncharacterized protein {ECO:0000313|EMBL:EMD38390.1} OS=Ceriporiopsis subvermispora (strain B) PE=4 SV=1	hypothetical protein M422DRAFT_208284 [Sphaerobolus stellatus SS14]
EVM0003969.1	Dihydrouridine synthase (Dus)	tRNA-dihydrouridine(16/17) synthase [NAD(P)(+)] GN=dus1 OS=Schizosaccharomyces pombe (strain 972 / ATCC 24843) PE=3 SV=1	Putative uncharacterized protein {ECO:0000313|EMBL:EGO25204.1} OS=Serpula lacrymans var. lacrymans (strain S7.9) PE=4 SV=1	hypothetical protein M422DRAFT_153552 [Sphaerobolus stellatus SS14]
EVM0002271.1	Protein of unknown function DUF262	--	Uncharacterized protein {ECO:0000313|EMBL:KDQ58197.1} OS=Jaapia argillacea MUCL 33604 PE=4 SV=1	hypothetical protein M422DRAFT_25729 [Sphaerobolus stellatus SS14]
EVM0007499.1	CASP C terminal	Protein CASP GN=COY1 OS=Saccharomyces cerevisiae (strain ATCC 204508 / S288c) PE=1 SV=2	Uncharacterized protein {ECO:0000313|EMBL:CCM01147.1} OS=Fibroporia radiculosa (strain TFFH 294) PE=4 SV=1	hypothetical protein M422DRAFT_246745 [Sphaerobolus stellatus SS14]
EVM0003708.1	Thg1 C terminal domain	tRNA(His) guanylyltransferase GN=thg1 OS=Schizosaccharomyces pombe (strain 972 / ATCC 24843) PE=3 SV=1	Predicted protein {ECO:0000313|EMBL:EED86054.1} OS=Postia placenta (strain ATCC 44394 / Madison 698-R) PE=4 SV=1	hypothetical protein M422DRAFT_243262 [Sphaerobolus stellatus SS14]
EVM0003588.1	Thiamine pyrophosphate enzyme, N-terminal TPP binding domain	Pyruvate decarboxylase GN=pdcA OS=Neosartorya fumigata (strain ATCC MYA-4609 / Af293 / CBS 101355 / FGSC PE=3 SV=1	Uncharacterized protein {ECO:0000313|EMBL:CDO69055.1} OS=Pycnoporus cinnabarinus (Cinnabar-red polypore) PE=3 SV=1	hypothetical protein M422DRAFT_64453 [Sphaerobolus stellatus SS14]
EVM0004229.1	Domain of unknown function UPF0086	RNases MRP/P 32.9 kDa subunit GN=POP4 OS=Saccharomyces cerevisiae (strain ATCC 204508 / S288c) PE=1 SV=1	Uncharacterized protein {ECO:0000313|EMBL:KDQ19292.1} OS=Botryobasidium botryosum FD-172 SS1 PE=4 SV=1	hypothetical protein M422DRAFT_27802 [Sphaerobolus stellatus SS14]
EVM0005553.2	Zinc-finger of C2H2 type	--	Uncharacterized protein {ECO:0000313|EMBL:EMD33861.1} OS=Ceriporiopsis subvermispora (strain B) PE=4 SV=1	hypothetical protein M422DRAFT_777016 [Sphaerobolus stellatus SS14]
EVM0002157.1	Calcineurin-like phosphoesterase	Serine/threonine-protein phosphatase 2B catalytic subunit A1 GN=CNA1 OS=Cryptococcus neoformans var. grubii serotype A (strain H99 / ATCC PE=3 SV=1	Serine/threonine-protein phosphatase {ECO:0000256|RuleBase:RU004273} OS=Gloeophyllum trabeum (strain ATCC 11539 / FP-39264 / Madison 617) PE=3 SV=1	hypothetical protein M422DRAFT_269330 [Sphaerobolus stellatus SS14]
EVM0006099.2	Cytochrome P450	Benzoate 4-monooxygenase GN=bphA OS=Aspergillus niger PE=1 SV=1	Uncharacterized protein {ECO:0000313|EMBL:KDQ20245.1} OS=Botryobasidium botryosum FD-172 SS1 PE=3 SV=1	hypothetical protein M422DRAFT_158615 [Sphaerobolus stellatus SS14]
EVM0008520.1	OPT oligopeptide transporter protein	Glutathione transporter 1 GN=pgt1 OS=Schizosaccharomyces pombe (strain 972 / ATCC 24843) PE=1 SV=1	Oligopeptide transporter {ECO:0000313|EMBL:EPQ55365.1} OS=Gloeophyllum trabeum (strain ATCC 11539 / FP-39264 / Madison 617) PE=4 SV=1	hypothetical protein HYDPIDRAFT_110132 [Hydnomerulius pinastri MD-312]
EVM0003590.1	--	--	--	hypothetical protein M422DRAFT_260473 [Sphaerobolus stellatus SS14]
EVM0007967.1	--	--	Uncharacterized protein {ECO:0000313|EMBL:KDR66449.1} OS=Galerina marginata CBS 339.88 PE=4 SV=1	hypothetical protein M422DRAFT_273106 [Sphaerobolus stellatus SS14]
EVM0001987.1	Pyridine nucleotide-disulphide oxidoreductase	Putative sterigmatocystin biosynthesis monooxygenase stcW GN=stcW OS=Emericella nidulans (strain FGSC A4 / ATCC 38163 / CBS 112.46 / NRRL PE=3 SV=2	Uncharacterized protein {ECO:0000313|EMBL:KDQ61021.1} OS=Jaapia argillacea MUCL 33604 PE=4 SV=1	hypothetical protein M422DRAFT_780394 [Sphaerobolus stellatus SS14]
EVM0005634.1	Putative snoRNA binding domain	Nucleolar protein 58 GN=NOP58 OS=Ustilago maydis (strain 521 / FGSC 9021) PE=3 SV=1	Uncharacterized protein {ECO:0000313|EMBL:CCL99180.1} OS=Fibroporia radiculosa (strain TFFH 294) PE=4 SV=1	hypothetical protein PILCRDRAFT_419758 [Piloderma croceum F 1598]
EVM0006072.1	Phosphotransferase enzyme family	EKC/KEOPS complex subunit BUD32 GN=BUD32 OS=Gibberella zeae (strain PH-1 / ATCC MYA-4620 / FGSC 9075 / NRRL 31084) PE=3 SV=1	Uncharacterized protein {ECO:0000313|EMBL:KDR66928.1} OS=Galerina marginata CBS 339.88 PE=4 SV=1	hypothetical protein M422DRAFT_73981 [Sphaerobolus stellatus SS14]
EVM0007933.1	--	--	Uncharacterized protein {ECO:0000313|EMBL:EKV51099.1} OS=Agaricus bisporus var. bisporus (strain H97 / ATCC MYA-4626 / FGSC PE=4 SV=1	hypothetical protein M422DRAFT_50767 [Sphaerobolus stellatus SS14]
EVM0001510.1	MutS domain V	DNA mismatch repair protein MSH6 GN=YD8557.04C OS=Saccharomyces cerevisiae (strain ATCC 204508 / S288c) PE=1 SV=1	DNA mismatch repair protein MSH6 {ECO:0000256|PIRNR:PIRNR037677} OS=Ceriporiopsis subvermispora (strain B) PE=3 SV=1	hypothetical protein CERSUDRAFT_124668 [Ceriporiopsis subvermispora B]
EVM0003848.1	--	--	Uncharacterized protein {ECO:0000313|EMBL:KDQ07737.1} OS=Botryobasidium botryosum FD-172 SS1 PE=4 SV=1	hypothetical protein M408DRAFT_331149 [Serendipita vermifera MAFF 305830]
EVM0003920.1	Dynamin family	--	Uncharacterized protein {ECO:0000313|EMBL:KDQ65115.1} OS=Jaapia argillacea MUCL 33604 PE=4 SV=1	hypothetical protein JAAARDRAFT_188367 [Jaapia argillacea MUCL 33604]
EVM0001310.1	--	--	--	hypothetical protein M422DRAFT_40355 [Sphaerobolus stellatus SS14]
EVM0005199.1	Domain of unknown function (DUF4112)	Uncharacterized membrane protein YLR326W GN=YLR326W OS=Saccharomyces cerevisiae (strain ATCC 204508 / S288c) PE=1 SV=1	Uncharacterized protein {ECO:0000313|EMBL:KDN40719.1} (Fragment) OS=Rhizoctonia solani AG-8 WAC10335 PE=4 SV=1	hypothetical protein RSAG8_07894, partial [Rhizoctonia solani AG-8 WAC10335]
EVM0007151.1	AAA domain	DNA polymerase alpha-associated DNA helicase A GN=hcs1 OS=Schizosaccharomyces pombe (strain 972 / ATCC 24843) PE=3 SV=1	Uncharacterized protein {ECO:0000313|EMBL:EPS95334.1} OS=Fomitopsis pinicola (strain FP-58527) PE=4 SV=1	hypothetical protein M422DRAFT_61944 [Sphaerobolus stellatus SS14]
EVM0002539.1	Mob1/phocein family	CBK1 kinase activator protein MOB2 GN=MOB2 OS=Candida albicans (strain SC5314 / ATCC MYA-2876) PE=1 SV=1	Uncharacterized protein {ECO:0000313|EMBL:CDO75005.1} OS=Pycnoporus cinnabarinus (Cinnabar-red polypore) PE=4 SV=1	hypothetical protein M422DRAFT_779879 [Sphaerobolus stellatus SS14]
EVM0002345.1	RhoGEF domain	Vacuolar protein sorting-associated protein 27 GN=VPS27 OS=Candida glabrata (strain ATCC 2001 / CBS 138 / JCM 3761 / NBRC 0622 / PE=3 SV=1	Uncharacterized protein {ECO:0000313|EMBL:EMD32581.1} OS=Ceriporiopsis subvermispora (strain B) PE=4 SV=1	hypothetical protein M422DRAFT_201968 [Sphaerobolus stellatus SS14]
EVM0004067.2	CNH domain	Vacuolar protein sorting-associated protein 3 GN=vps3 OS=Schizosaccharomyces pombe (strain 972 / ATCC 24843) PE=3 SV=2	Uncharacterized protein {ECO:0000313|EMBL:EJC97726.1} OS=Fomitiporia mediterranea (strain MF3/22) PE=4 SV=1	hypothetical protein M422DRAFT_178931 [Sphaerobolus stellatus SS14]
EVM0004927.1	--	--	--	hypothetical protein M422DRAFT_254727 [Sphaerobolus stellatus SS14]
EVM0002732.1	Brix domain	U3 small nucleolar ribonucleoprotein protein IMP4 GN=IMP4 OS=Debaryomyces hansenii (strain ATCC 36239 / CBS 767 / JCM 1990 / NBRC PE=3 SV=2	U3 small nucleolar ribonucleoprotein protein IMP4 Short=U3 snoRNP protein IMP4 {ECO:0000313|EMBL:CCO26333.1} OS=Thanatephorus cucumeris (strain AG1-IB / isolate 7/3/14) PE=4 SV=1	hypothetical protein M422DRAFT_39027 [Sphaerobolus stellatus SS14]
EVM0000869.1	Rhodanese-like domain	Probable 3-mercaptopyruvate sulfurtransferase GN=tum1 OS=Schizosaccharomyces pombe (strain 972 / ATCC 24843) PE=1 SV=2	Rhodanese-like protein {ECO:0000313|EMBL:EPQ60927.1} OS=Gloeophyllum trabeum (strain ATCC 11539 / FP-39264 / Madison 617) PE=4 SV=1	hypothetical protein M422DRAFT_210039 [Sphaerobolus stellatus SS14]
EVM0002398.1	Nucleolar RNA-binding protein, Nop10p family	H/ACA ribonucleoprotein complex subunit 3 GN=nop10 OS=Schizosaccharomyces pombe (strain 972 / ATCC 24843) PE=3 SV=1	H aca ribonucleoprotein complex subunit 3 {ECO:0000313|EMBL:ESK81664.1} OS=Moniliophthora roreri (strain MCA 2997) PE=4 SV=1	hypothetical protein M422DRAFT_153738 [Sphaerobolus stellatus SS14]
EVM0008011.1	Enoyl-CoA hydratase/isomerase family	--	Uncharacterized protein {ECO:0000313|EMBL:EMD34116.1} OS=Ceriporiopsis subvermispora (strain B) PE=3 SV=1	hypothetical protein M422DRAFT_776219 [Sphaerobolus stellatus SS14]
EVM0003973.1	Fungal specific transcription factor domain	Protein priB GN=priB OS=Lentinula edodes (Shiitake mushroom) PE=2 SV=1	Uncharacterized protein {ECO:0000313|EMBL:KDQ59395.1} OS=Jaapia argillacea MUCL 33604 PE=4 SV=1	hypothetical protein JAAARDRAFT_32954 [Jaapia argillacea MUCL 33604]
EVM0005073.1	Transcriptional repressor TCF25	Uncharacterized protein C1142.01 OS=Schizosaccharomyces pombe (strain 972 / ATCC 24843) PE=1 SV=2	Uncharacterized protein {ECO:0000313|EMBL:CCL99007.1} OS=Fibroporia radiculosa (strain TFFH 294) PE=4 SV=1	hypothetical protein M422DRAFT_75928 [Sphaerobolus stellatus SS14]
EVM0003763.1	Serine carboxypeptidase S28	--	Uncharacterized protein {ECO:0000313|EMBL:CCM03509.1} OS=Fibroporia radiculosa (strain TFFH 294) PE=4 SV=1	hypothetical protein M422DRAFT_77168 [Sphaerobolus stellatus SS14]
EVM0008265.1	Endonuclease/Exonuclease/phosphatase family	DNA-(apurinic or apyrimidinic site) lyase 2 GN=apn2 OS=Schizosaccharomyces pombe (strain 972 / ATCC 24843) PE=1 SV=1	Uncharacterized protein {ECO:0000313|EMBL:EPT03059.1} OS=Fomitopsis pinicola (strain FP-58527) PE=4 SV=1	hypothetical protein M422DRAFT_199375 [Sphaerobolus stellatus SS14]
EVM0007060.1	Protein of unknown function (DUF3505)	--	Putative uncharacterized protein {ECO:0000313|EMBL:EGO18891.1} OS=Serpula lacrymans var. lacrymans (strain S7.9) PE=4 SV=1	hypothetical protein SERLADRAFT_443855 [Serpula lacrymans var. lacrymans S7.9]
EVM0000379.3	HMG (high mobility group) box	Repressor ROX1 GN=ROX1 OS=Saccharomyces cerevisiae (strain ATCC 204508 / S288c) PE=1 SV=1	Uncharacterized protein {ECO:0000313|EMBL:ESK88718.1} OS=Moniliophthora roreri (strain MCA 2997) PE=4 SV=1	hypothetical protein Moror_2980 [Moniliophthora roreri MCA 2997]
EVM0001813.1	Flavinator of succinate dehydrogenase	Succinate dehydrogenase assembly factor 2, mitochondrial {ECO:0000255|HAMAP-Rule:MF_03057} (Precursor) GN=CNA04680 OS=Cryptococcus neoformans var. neoformans serotype D (strain JEC21 / PE=3 SV=1	Succinate dehydrogenase assembly factor 2, mitochondrial {ECO:0000256|HAMAP-Rule:MF_03057} OS=Thanatephorus cucumeris (strain AG1-IA) PE=3 SV=1	Sdh5 domain-containing protein [Rhizoctonia solani AG-1 IA]
EVM0000255.1	Putative esterase	S-formylglutathione hydrolase GN=YJL068C OS=Saccharomyces cerevisiae (strain ATCC 204508 / S288c) PE=1 SV=1	Carbohydrate esterase family 1 protein {ECO:0000313|EMBL:KDQ63369.1} OS=Jaapia argillacea MUCL 33604 PE=4 SV=1	hypothetical protein M422DRAFT_74887 [Sphaerobolus stellatus SS14]
EVM0001723.3	--	--	F-box-like protein {ECO:0000313|EMBL:KEP51918.1} OS=Rhizoctonia solani 123E PE=4 SV=1	hypothetical protein M422DRAFT_250489 [Sphaerobolus stellatus SS14]
EVM0004187.1	Fatty acid desaturase	Acyl-CoA desaturase GN=OLE1 OS=Ajellomyces capsulatus (Darling&apos;s disease fungus) PE=3 SV=1	Uncharacterized protein {ECO:0000313|EMBL:KDR85694.1} OS=Galerina marginata CBS 339.88 PE=3 SV=1	hypothetical protein M422DRAFT_25353 [Sphaerobolus stellatus SS14]
EVM0003158.1	--	--	Uncharacterized protein {ECO:0000313|EMBL:EMD36293.1} OS=Ceriporiopsis subvermispora (strain B) PE=4 SV=1	hypothetical protein CERSUDRAFT_95631 [Ceriporiopsis subvermispora B]
EVM0000058.1	Transferrin receptor-like dimerisation domain	Vacuolar protein sorting-associated protein 70 GN=VPS70 OS=Saccharomyces cerevisiae (strain ATCC 204508 / S288c) PE=1 SV=1	Zn-dependent exopeptidase {ECO:0000313|EMBL:EPQ59132.1} OS=Gloeophyllum trabeum (strain ATCC 11539 / FP-39264 / Madison 617) PE=4 SV=1	Zn-dependent exopeptidase [Gloeophyllum trabeum ATCC 11539]
EVM0005067.1	--	--	Uncharacterized protein {ECO:0000313|EMBL:KDR78664.1} OS=Galerina marginata CBS 339.88 PE=3 SV=1	hypothetical protein M422DRAFT_28101 [Sphaerobolus stellatus SS14]
EVM0003510.1	Histone chaperone Rttp106-like	Histone chaperone rtt106 GN=rtt106 OS=Emericella nidulans (strain FGSC A4 / ATCC 38163 / CBS 112.46 / NRRL PE=3 SV=2	Uncharacterized protein {ECO:0000313|EMBL:CDO77129.1} OS=Pycnoporus cinnabarinus (Cinnabar-red polypore) PE=4 SV=1	hypothetical protein M422DRAFT_31596 [Sphaerobolus stellatus SS14]
EVM0006366.1	Sterol-sensing domain of SREBP cleavage-activation	Sterol regulatory element-binding protein cleavage-activating protein OS=Schizosaccharomyces pombe (strain 972 / ATCC 24843) PE=1 SV=1	Sterol regulatory element binding protein cleavage-activating protein {ECO:0000313|EMBL:EDR11249.1} OS=Laccaria bicolor (strain S238N-H82 / ATCC MYA-4686) PE=4 SV=1	hypothetical protein M422DRAFT_779512 [Sphaerobolus stellatus SS14]
EVM0005018.1	--	--	Uncharacterized protein {ECO:0000313|EMBL:EPQ58513.1} (Fragment) OS=Gloeophyllum trabeum (strain ATCC 11539 / FP-39264 / Madison 617) PE=4 SV=1	hypothetical protein STEHIDRAFT_161124 [Stereum hirsutum FP-91666 SS1]
EVM0002296.1	--	--	Predicted protein {ECO:0000313|EMBL:EED82563.1} OS=Postia placenta (strain ATCC 44394 / Madison 698-R) PE=4 SV=1	hypothetical protein M422DRAFT_24123 [Sphaerobolus stellatus SS14]
EVM0007075.1	DnaJ domain	DnaJ protein homolog xdj1 (Precursor) GN=xdj1 OS=Schizosaccharomyces pombe (strain 972 / ATCC 24843) PE=3 SV=1	Putative uncharacterized protein {ECO:0000313|EMBL:EFJ02318.1} OS=Schizophyllum commune (strain H4-8 / FGSC 9210) PE=3 SV=1	hypothetical protein M422DRAFT_776175 [Sphaerobolus stellatus SS14]
EVM0000172.1	XRN 5'-3' exonuclease N-terminus	5&apos;-3&apos; exoribonuclease 1 GN=exo2 OS=Schizosaccharomyces pombe (strain 972 / ATCC 24843) PE=1 SV=1	5&apos;-3&apos; exoribonuclease 1 {ECO:0000256|PIRNR:PIRNR006743} OS=Coprinopsis cinerea (strain Okayama-7 / 130 / ATCC MYA-4618 / FGSC PE=3 SV=2	exonuclease II [Coprinopsis cinerea okayama7#130]
EVM0007576.1	--	--	Uncharacterized protein {ECO:0000313|EMBL:EIN04077.1} OS=Punctularia strigosozonata (strain HHB-11173) PE=4 SV=1	hypothetical protein M422DRAFT_224741 [Sphaerobolus stellatus SS14]
EVM0000875.1	--	--	Uncharacterized protein {ECO:0000313|EMBL:EPT04762.1} OS=Fomitopsis pinicola (strain FP-58527) PE=4 SV=1	hypothetical protein FOMPIDRAFT_1027542 [Fomitopsis pinicola FP-58527 SS1]
EVM0008367.1	Bromodomain	Histone acetyltransferase GCN5 GN=GCN5 OS=Saccharomyces cerevisiae (strain ATCC 204508 / S288c) PE=1 SV=1	Putative uncharacterized protein {ECO:0000313|EMBL:EGO25435.1} OS=Serpula lacrymans var. lacrymans (strain S7.9) PE=4 SV=1	hypothetical protein M422DRAFT_161098 [Sphaerobolus stellatus SS14]
EVM0005528.1	--	--	Predicted protein {ECO:0000313|EMBL:EDR11455.1} OS=Laccaria bicolor (strain S238N-H82 / ATCC MYA-4686) PE=4 SV=1	hypothetical protein M422DRAFT_68708 [Sphaerobolus stellatus SS14]
EVM0006008.1	--	--	Uncharacterized protein {ECO:0000313|EMBL:EJD34063.1} (Fragment) OS=Auricularia delicata (strain TFB10046) PE=4 SV=1	hypothetical protein M422DRAFT_169568 [Sphaerobolus stellatus SS14]
EVM0005061.1	twin BRCT domain	S-M checkpoint control protein rad4 GN=rad4 OS=Schizosaccharomyces pombe (strain 972 / ATCC 24843) PE=1 SV=2	Uncharacterized protein {ECO:0000313|EMBL:EPQ54267.1} OS=Gloeophyllum trabeum (strain ATCC 11539 / FP-39264 / Madison 617) PE=4 SV=1	hypothetical protein GLOTRDRAFT_78211 [Gloeophyllum trabeum ATCC 11539]
EVM0000047.1	EF hand	Peflin GN=PEF1 OS=Saccharomyces cerevisiae (strain ATCC 204508 / S288c) PE=1 SV=2	Uncharacterized protein {ECO:0000313|EMBL:EMD32999.1} OS=Ceriporiopsis subvermispora (strain B) PE=4 SV=1	hypothetical protein M422DRAFT_217219 [Sphaerobolus stellatus SS14]
EVM0005042.1	Lipase (class 3)	--	Uncharacterized protein {ECO:0000313|EMBL:KDQ17392.1} OS=Botryobasidium botryosum FD-172 SS1 PE=4 SV=1	hypothetical protein M422DRAFT_154991 [Sphaerobolus stellatus SS14]
EVM0007629.1	--	--	--	hypothetical protein M422DRAFT_50871 [Sphaerobolus stellatus SS14]
EVM0001521.1	ATP dependent DNA ligase domain	DNA ligase 3 GN=adl1 OS=Schizosaccharomyces pombe (strain 972 / ATCC 24843) PE=3 SV=1	DNA ligase {ECO:0000256|RuleBase:RU000617} OS=Fomitopsis pinicola (strain FP-58527) PE=3 SV=1	hypothetical protein M422DRAFT_27965 [Sphaerobolus stellatus SS14]
EVM0007943.1	Alpha/beta hydrolase family	--	Uncharacterized protein {ECO:0000313|EMBL:KDQ58658.1} OS=Jaapia argillacea MUCL 33604 PE=4 SV=1	hypothetical protein M422DRAFT_224825 [Sphaerobolus stellatus SS14]
EVM0007812.1	--	Probable endo-1,3(4)-beta-glucanase An02g00850 (Precursor) GN=An02g00850 OS=Aspergillus niger (strain CBS 513.88 / FGSC A1513) PE=3 SV=1	Glycoside hydrolase family 16 protein {ECO:0000313|EMBL:EMD37716.1} OS=Ceriporiopsis subvermispora (strain B) PE=4 SV=1	glycoside hydrolase family 16 protein [Sphaerobolus stellatus SS14]
EVM0003459.1	WD domain, G-beta repeat	WD repeat-containing protein slp1 GN=slp1 OS=Schizosaccharomyces pombe (strain 972 / ATCC 24843) PE=1 SV=1	Uncharacterized protein {ECO:0000313|EMBL:KDQ27654.1} OS=Pleurotus ostreatus PC15 PE=4 SV=1	hypothetical protein M422DRAFT_76156 [Sphaerobolus stellatus SS14]
EVM0000719.1	--	--	--	hypothetical protein M422DRAFT_260262 [Sphaerobolus stellatus SS14]
EVM0005189.1	--	--	Uncharacterized protein {ECO:0000313|EMBL:ETW80676.1} OS=Heterobasidion irregulare TC 32-1 PE=4 SV=1	hypothetical protein M422DRAFT_96873, partial [Sphaerobolus stellatus SS14]
EVM0002953.1	GDP-fucose protein O-fucosyltransferase	--	Predicted protein {ECO:0000313|EMBL:EED85211.1} OS=Postia placenta (strain ATCC 44394 / Madison 698-R) PE=4 SV=1	predicted protein [Postia placenta Mad-698-R]
EVM0001251.1	LSM domain	U6 snRNA-associated Sm-like protein LSm1 GN=lsm1 OS=Schizosaccharomyces pombe (strain 972 / ATCC 24843) PE=3 SV=1	Uncharacterized protein {ECO:0000313|EMBL:KDQ12970.1} OS=Botryobasidium botryosum FD-172 SS1 PE=4 SV=1	hypothetical protein M422DRAFT_30126 [Sphaerobolus stellatus SS14]
EVM0008022.1	Exonuclease V - a 5' deoxyribonuclease	Probable exonuclease V, mitochondrial GN=exo5 OS=Schizosaccharomyces pombe (strain 972 / ATCC 24843) PE=3 SV=1	Uncharacterized protein {ECO:0000313|EMBL:CCL98155.1} OS=Fibroporia radiculosa (strain TFFH 294) PE=4 SV=1	hypothetical protein M422DRAFT_64540 [Sphaerobolus stellatus SS14]
EVM0004421.1	Methyltransferase domain	eRF1 methyltransferase catalytic subunit mtq2 GN=mtq2 OS=Schizosaccharomyces pombe (strain 972 / ATCC 24843) PE=3 SV=1	Uncharacterized protein {ECO:0000313|EMBL:KDQ14749.1} OS=Botryobasidium botryosum FD-172 SS1 PE=4 SV=1	hypothetical protein M422DRAFT_59809 [Sphaerobolus stellatus SS14]
EVM0005347.1	--	--	--	hypothetical protein M422DRAFT_52135 [Sphaerobolus stellatus SS14]
EVM0000560.1	Ring finger domain	--	C3hc4 type (Ring finger) zinc finger containing protein {ECO:0000313|EMBL:ESK97193.1} OS=Moniliophthora roreri (strain MCA 2997) PE=4 SV=1	hypothetical protein M422DRAFT_59190 [Sphaerobolus stellatus SS14]
EVM0001464.1	Rdx family	--	Uncharacterized protein {ECO:0000313|EMBL:KDQ10015.1} OS=Botryobasidium botryosum FD-172 SS1 PE=4 SV=1	hypothetical protein M422DRAFT_22684 [Sphaerobolus stellatus SS14]
EVM0000159.1	Nucleolar complex-associated protein	Nucleolar complex-associated protein 3 GN=NOC3 OS=Saccharomyces cerevisiae (strain ATCC 204508 / S288c) PE=1 SV=1	Putative uncharacterized protein {ECO:0000313|EMBL:EGN92473.1} OS=Serpula lacrymans var. lacrymans (strain S7.3) PE=4 SV=1	hypothetical protein M422DRAFT_60254 [Sphaerobolus stellatus SS14]
EVM0005431.1	pre-RNA processing PIH1/Nop17	--	Uncharacterized protein {ECO:0000313|EMBL:ETW79885.1} OS=Heterobasidion irregulare TC 32-1 PE=4 SV=1	hypothetical protein M422DRAFT_51961 [Sphaerobolus stellatus SS14]
EVM0000049.1	Cytochrome P450	Tryprostatin B 6-hydroxylase GN=ftmP450-1 OS=Neosartorya fumigata (strain ATCC MYA-4609 / Af293 / CBS 101355 / FGSC PE=3 SV=2	Uncharacterized protein {ECO:0000313|EMBL:EPS95222.1} OS=Fomitopsis pinicola (strain FP-58527) PE=3 SV=1	hypothetical protein M422DRAFT_215237 [Sphaerobolus stellatus SS14]
EVM0001183.1	Carboxylesterase family	Lipase 4 (Precursor) GN=LIP4 OS=Candida rugosa (Yeast) PE=3 SV=1	Uncharacterized protein {ECO:0000313|EMBL:EPT00684.1} OS=Fomitopsis pinicola (strain FP-58527) PE=3 SV=1	hypothetical protein PILCRDRAFT_72971 [Piloderma croceum F 1598]
EVM0007776.1	Asparagine synthase	Probable asparagine synthetase [glutamine-hydrolyzing] GN=asn1 OS=Schizosaccharomyces pombe (strain 972 / ATCC 24843) PE=1 SV=3	Asparagine synthetase {ECO:0000256|PIRNR:PIRNR001589} OS=Serpula lacrymans var. lacrymans (strain S7.9) PE=4 SV=1	hypothetical protein M422DRAFT_169005 [Sphaerobolus stellatus SS14]
EVM0005903.1	Domain of unknown function (DUF4598)	Uncharacterized protein new4 GN=new4 OS=Schizosaccharomyces pombe (strain 972 / ATCC 24843) PE=1 SV=1	Uncharacterized protein {ECO:0000313|EMBL:EPQ59991.1} OS=Gloeophyllum trabeum (strain ATCC 11539 / FP-39264 / Madison 617) PE=4 SV=1	hypothetical protein GLOTRDRAFT_118452 [Gloeophyllum trabeum ATCC 11539]
EVM0004126.1	Ribosomal protein S13/S18	37S ribosomal protein subunit sws2, mitochondrial GN=sws2 OS=Schizosaccharomyces pombe (strain 972 / ATCC 24843) PE=3 SV=1	Uncharacterized protein {ECO:0000313|EMBL:KDR73508.1} OS=Galerina marginata CBS 339.88 PE=3 SV=1	hypothetical protein M422DRAFT_60469 [Sphaerobolus stellatus SS14]
EVM0004411.1	--	--	Uncharacterized protein {ECO:0000313|EMBL:EJU03987.1} OS=Dacryopinax sp. (strain DJM 731) PE=4 SV=1	hypothetical protein AURDEDRAFT_168211 [Auricularia delicata TFB-10046 SS5]
EVM0003061.1	Protein kinase domain	cAMP-dependent protein kinase type 1 GN=J0541 OS=Saccharomyces cerevisiae (strain ATCC 204508 / S288c) PE=1 SV=3	Uncharacterized protein {ECO:0000313|EMBL:KDQ60624.1} OS=Jaapia argillacea MUCL 33604 PE=4 SV=1	hypothetical protein M422DRAFT_33611 [Sphaerobolus stellatus SS14]
EVM0000839.2	PhoD-like phosphatase	Uncharacterized protein YGR266W GN=YGR266W OS=Saccharomyces cerevisiae (strain ATCC 204508 / S288c) PE=1 SV=1	Uncharacterized protein {ECO:0000313|EMBL:EGP91492.1} OS=Mycosphaerella graminicola (strain CBS 115943 / IPO323) PE=4 SV=1	hypothetical protein M422DRAFT_243256 [Sphaerobolus stellatus SS14]
EVM0008225.1	Exonuclease	RNA exonuclease 3 GN=rex3 OS=Schizosaccharomyces pombe (strain 972 / ATCC 24843) PE=3 SV=1	Uncharacterized protein {ECO:0000313|EMBL:EPQ59434.1} OS=Gloeophyllum trabeum (strain ATCC 11539 / FP-39264 / Madison 617) PE=4 SV=1	hypothetical protein M422DRAFT_153255 [Sphaerobolus stellatus SS14]
EVM0000728.1	--	--	Uncharacterized protein {ECO:0000313|EMBL:EPQ52466.1} OS=Gloeophyllum trabeum (strain ATCC 11539 / FP-39264 / Madison 617) PE=4 SV=1	hypothetical protein M422DRAFT_25992 [Sphaerobolus stellatus SS14]
EVM0003214.1	short chain dehydrogenase	Uncharacterized oxidoreductase C1739.08c GN=SPCC1739.08c OS=Schizosaccharomyces pombe (strain 972 / ATCC 24843) PE=3 SV=1	NAD P-binding protein {ECO:0000313|EMBL:EPQ54337.1} OS=Gloeophyllum trabeum (strain ATCC 11539 / FP-39264 / Madison 617) PE=4 SV=1	hypothetical protein M422DRAFT_75502 [Sphaerobolus stellatus SS14]
EVM0002837.10	--	--	Uncharacterized protein {ECO:0000313|EMBL:KDQ24906.1} OS=Pleurotus ostreatus PC15 PE=4 SV=1	hypothetical protein M422DRAFT_65664 [Sphaerobolus stellatus SS14]
EVM0007875.1	Septin	Septin homolog spn2 GN=spn2 OS=Schizosaccharomyces pombe (strain 972 / ATCC 24843) PE=1 SV=2	Putative uncharacterized protein {ECO:0000313|EMBL:EGO21269.1} OS=Serpula lacrymans var. lacrymans (strain S7.9) PE=3 SV=1	hypothetical protein SERLADRAFT_476235 [Serpula lacrymans var. lacrymans S7.9]
EVM0003562.1	Mitochondrial carrier protein	Peroxisomal membrane protein PMP47B GN=PMP47B OS=Candida boidinii (Yeast) PE=2 SV=1	Uncharacterized protein {ECO:0000313|EMBL:EPT00799.1} OS=Fomitopsis pinicola (strain FP-58527) PE=3 SV=1	hypothetical protein M422DRAFT_22927 [Sphaerobolus stellatus SS14]
EVM0005502.1	Beta-lactamase superfamily domain	Ribonuclease Z 2, mitochondrial (Precursor) GN=trz2 OS=Schizosaccharomyces pombe (strain 972 / ATCC 24843) PE=3 SV=1	Metallo-hydrolase/oxidoreductase {ECO:0000313|EMBL:EPQ59236.1} OS=Gloeophyllum trabeum (strain ATCC 11539 / FP-39264 / Madison 617) PE=3 SV=1	hypothetical protein M422DRAFT_23164 [Sphaerobolus stellatus SS14]
EVM0004277.1	--	--	--	hypothetical protein PILCRDRAFT_830042 [Piloderma croceum F 1598]
EVM0004716.2	Hemerythrin HHE cation binding domain	--	Uncharacterized protein {ECO:0000313|EMBL:EPT05034.1} OS=Fomitopsis pinicola (strain FP-58527) PE=4 SV=1	hypothetical protein M422DRAFT_224736 [Sphaerobolus stellatus SS14]
EVM0006070.1	--	--	Putative Ran-binding protein {ECO:0000313|EMBL:KEP54279.1} OS=Rhizoctonia solani 123E PE=4 SV=1	hypothetical protein M422DRAFT_47031 [Sphaerobolus stellatus SS14]
EVM0000814.1	--	--	Uncharacterized protein {ECO:0000313|EMBL:CCA74128.1} OS=Piriformospora indica (strain DSM 11827) PE=4 SV=1	hypothetical protein M422DRAFT_197421 [Sphaerobolus stellatus SS14]
EVM0001983.1	Core histone H2A/H2B/H3/H4	Histone H3.2 GN=HHT2 OS=Ustilago maydis (strain 521 / FGSC 9021) PE=3 SV=3	Histone H3 {ECO:0000256|RuleBase:RU004471} OS=Moniliophthora roreri (strain MCA 2997) PE=3 SV=1	hypothetical protein M422DRAFT_779498 [Sphaerobolus stellatus SS14]
EVM0001819.1	ATPase family associated with various cellular activities (AAA)	Cell division control protein 6 GN=CDC6 OS=Saccharomyces cerevisiae (strain ATCC 204508 / S288c) PE=1 SV=3	Uncharacterized protein {ECO:0000313|EMBL:EMD37480.1} OS=Ceriporiopsis subvermispora (strain B) PE=4 SV=1	hypothetical protein M422DRAFT_204158 [Sphaerobolus stellatus SS14]
EVM0003756.1	--	--	Uncharacterized protein {ECO:0000313|EMBL:EKV42821.1} OS=Agaricus bisporus var. bisporus (strain H97 / ATCC MYA-4626 / FGSC PE=4 SV=1	hypothetical protein HYDPIDRAFT_33174 [Hydnomerulius pinastri MD-312]
EVM0001539.1	NADH:flavin oxidoreductase / NADH oxidase family	Chanoclavine-I aldehyde reductase GN=fgaOx3 OS=Neosartorya fumigata (strain ATCC MYA-4609 / Af293 / CBS 101355 / FGSC PE=1 SV=1	Putative uncharacterized protein {ECO:0000313|EMBL:EGO00660.1} OS=Serpula lacrymans var. lacrymans (strain S7.3) PE=4 SV=1	hypothetical protein M422DRAFT_23711 [Sphaerobolus stellatus SS14]
EVM0002717.1	Domain of unknown function (DUF3415)	Manganese peroxidase 1 (Precursor) GN=MNP1 OS=Phanerochaete chrysosporium (White-rot fungus) PE=1 SV=1	Manganese peroxidase isoform 1 {ECO:0000313|EMBL:AAF31329.1} OS=Dichomitus squalens PE=3 SV=1	class II peroxidase [Sphaerobolus stellatus SS14]
EVM0004291.1	Lipase (class 3)	Putative lipase ATG15 GN=ATG15 OS=Cryptococcus neoformans var. neoformans serotype D (strain B-3501A) PE=3 SV=1	Uncharacterized protein {ECO:0000313|EMBL:CCL99294.1} OS=Fibroporia radiculosa (strain TFFH 294) PE=4 SV=1	hypothetical protein M422DRAFT_70794 [Sphaerobolus stellatus SS14]
EVM0008264.1	Domain of unknown function (DUF3328)	--	Uncharacterized protein {ECO:0000313|EMBL:EPQ55545.1} (Fragment) OS=Gloeophyllum trabeum (strain ATCC 11539 / FP-39264 / Madison 617) PE=4 SV=1	hypothetical protein GLOTRDRAFT_41489, partial [Gloeophyllum trabeum ATCC 11539]
EVM0008043.1	RNA recognition motif. (a.k.a. RRM, RBD, or RNP domain)	Probable RNA-binding protein sce3 GN=sce3 OS=Schizosaccharomyces pombe (strain 972 / ATCC 24843) PE=1 SV=1	Putative uncharacterized protein {ECO:0000313|EMBL:EGO24594.1} OS=Serpula lacrymans var. lacrymans (strain S7.9) PE=4 SV=1	hypothetical protein M422DRAFT_39603, partial [Sphaerobolus stellatus SS14]
EVM0003630.1	Protein kinase domain	Serine/threonine-protein kinase ksg1 GN=ksg1 OS=Schizosaccharomyces pombe (strain 972 / ATCC 24843) PE=1 SV=2	Uncharacterized protein {ECO:0000313|EMBL:CCL99842.1} OS=Fibroporia radiculosa (strain TFFH 294) PE=4 SV=1	predicted protein [Fibroporia radiculosa]
EVM0001554.1	Voltage-dependent anion channel	Sulfite efflux pump SSU1 GN=SSU1 OS=Arthroderma benhamiae (Trichophyton mentagrophytes) PE=2 SV=1	Uncharacterized protein {ECO:0000313|EMBL:EKM54271.1} OS=Phanerochaete carnosa (strain HHB-10118-sp) PE=4 SV=1	hypothetical protein M422DRAFT_60665 [Sphaerobolus stellatus SS14]
EVM0001405.2	Aminotransferase class I and II	Serine palmitoyltransferase 2 GN=lcb2 OS=Schizosaccharomyces pombe (strain 972 / ATCC 24843) PE=3 SV=1	Serine palmitoyltransferase {ECO:0000313|EMBL:KEP50395.1} OS=Rhizoctonia solani 123E PE=3 SV=1	hypothetical protein M422DRAFT_196946 [Sphaerobolus stellatus SS14]
EVM0004594.2	--	--	Uncharacterized protein {ECO:0000313|EMBL:EPS94326.1} OS=Fomitopsis pinicola (strain FP-58527) PE=4 SV=1	hypothetical protein M422DRAFT_22775 [Sphaerobolus stellatus SS14]
EVM0002898.1	Cullin family	Cullin-4 GN=cul4 OS=Schizosaccharomyces pombe (strain 972 / ATCC 24843) PE=1 SV=1	Uncharacterized protein {ECO:0000313|EMBL:EMD41477.1} OS=Ceriporiopsis subvermispora (strain B) PE=3 SV=1	hypothetical protein M422DRAFT_57384 [Sphaerobolus stellatus SS14]
EVM0001749.1	SNARE domain	t-SNARE affecting a late Golgi compartment protein 2 GN=tlg2 OS=Schizosaccharomyces pombe (strain 972 / ATCC 24843) PE=3 SV=1	Uncharacterized protein {ECO:0000313|EMBL:ETW80628.1} OS=Heterobasidion irregulare TC 32-1 PE=3 SV=1	hypothetical protein PLICRDRAFT_37664 [Plicaturopsis crispa FD-325 SS-3]
EVM0002708.2	Fatty acid desaturase	Dihydroceramide delta(4)-desaturase GN=dsd1 OS=Schizosaccharomyces pombe (strain 972 / ATCC 24843) PE=3 SV=1	Uncharacterized protein {ECO:0000313|EMBL:EMD34689.1} OS=Ceriporiopsis subvermispora (strain B) PE=4 SV=1	hypothetical protein M422DRAFT_231965 [Sphaerobolus stellatus SS14]
EVM0004860.1	Domain of unknown function in PX-proteins (DUF3818)	PX domain-containing protein C1450.12 GN=SPCC1450.12 OS=Schizosaccharomyces pombe (strain 972 / ATCC 24843) PE=1 SV=1	Uncharacterized protein {ECO:0000313|EMBL:KDR83718.1} OS=Galerina marginata CBS 339.88 PE=4 SV=1	hypothetical protein M422DRAFT_197782 [Sphaerobolus stellatus SS14]
EVM0001753.1	Mitochondrial protein Pet127	mRNA degradation protein pet127, mitochondrial (Precursor) GN=pet127 OS=Schizosaccharomyces pombe (strain 972 / ATCC 24843) PE=3 SV=1	Putative uncharacterized protein {ECO:0000313|EMBL:EGN98005.1} OS=Serpula lacrymans var. lacrymans (strain S7.3) PE=4 SV=1	hypothetical protein M422DRAFT_201351 [Sphaerobolus stellatus SS14]
EVM0002557.1	CRAL/TRIO domain	Sec14 cytosolic factor GN=sec14 OS=Schizosaccharomyces pombe (strain 972 / ATCC 24843) PE=3 SV=1	Uncharacterized protein {ECO:0000313|EMBL:EMD31791.1} OS=Ceriporiopsis subvermispora (strain B) PE=4 SV=1	hypothetical protein M422DRAFT_172139 [Sphaerobolus stellatus SS14]
EVM0007238.1	Bestrophin, RFP-TM, chloride channel	--	Uncharacterized protein {ECO:0000313|EMBL:EJF57344.1} OS=Dichomitus squalens (strain LYAD-421) PE=4 SV=1	hypothetical protein M422DRAFT_40790 [Sphaerobolus stellatus SS14]
EVM0006664.1	BRO1-like domain	pH-response regulator protein palC GN=CNBE3350 OS=Cryptococcus neoformans var. neoformans serotype D (strain B-3501A) PE=3 SV=1	Uncharacterized protein {ECO:0000313|EMBL:KDQ21579.1} OS=Botryobasidium botryosum FD-172 SS1 PE=4 SV=1	hypothetical protein M422DRAFT_74636 [Sphaerobolus stellatus SS14]
EVM0005821.1	ParA/MinD ATPase like	Iron-sulfur protein IND1 (Precursor) GN=IND1 OS=Yarrowia lipolytica (strain CLIB 122 / E 150) PE=1 SV=1	Uncharacterized protein {ECO:0000313|EMBL:EKM78718.1} OS=Agaricus bisporus var. burnettii (strain JB137-S8 / ATCC MYA-4627 / PE=4 SV=1	hypothetical protein AGABI1DRAFT_75164 [Agaricus bisporus var. burnettii JB137-S8]
EVM0007240.1	SNARE domain	Protein transport protein sec9 GN=sec9 OS=Schizosaccharomyces pombe (strain 972 / ATCC 24843) PE=1 SV=1	Synaptosome-associated proteinsynaptosomal-associated protein 25 {ECO:0000313|EMBL:EPQ60791.1} OS=Gloeophyllum trabeum (strain ATCC 11539 / FP-39264 / Madison 617) PE=4 SV=1	protein transporter SEC9 [Stereum hirsutum FP-91666 SS1]
EVM0001567.1	Autophagy-related protein 11	Autophagy-related protein 11 GN=apg-8 OS=Neurospora crassa (strain ATCC 24698 / 74-OR23-1A / CBS 708.71 / DSM PE=3 SV=2	Uncharacterized protein {ECO:0000313|EMBL:KDQ32041.1} OS=Pleurotus ostreatus PC15 PE=4 SV=1	hypothetical protein M422DRAFT_212340 [Sphaerobolus stellatus SS14]
EVM0003651.1	Fungal specific transcription factor domain	Uncharacterized transcriptional regulatory protein C1F7.11c GN=SPAC1F7.11c OS=Schizosaccharomyces pombe (strain 972 / ATCC 24843) PE=3 SV=1	Uncharacterized protein {ECO:0000313|EMBL:KDQ61622.1} OS=Jaapia argillacea MUCL 33604 PE=4 SV=1	hypothetical protein M422DRAFT_199581 [Sphaerobolus stellatus SS14]
EVM0001402.1	Alpha/beta hydrolase family	--	Catalytic activity: 1-haloalkane + H(2)O &lt;=	hypothetical protein M422DRAFT_39614 [Sphaerobolus stellatus SS14]
EVM0001452.1	--	--	Predicted protein {ECO:0000313|EMBL:EDR08187.1} OS=Laccaria bicolor (strain S238N-H82 / ATCC MYA-4686) PE=4 SV=1	hypothetical protein M378DRAFT_9260 [Amanita muscaria Koide BX008]
EVM0004488.1	Glutaredoxin	Glutaredoxin-1 {ECO:0000312|EMBL:CAP69667.1} OS=Rhizophagus irregularis (strain DAOM 181602 / DAOM 197198 / MUCL PE=2 SV=3	Glutaredoxin {ECO:0000313|EMBL:ETW80972.1} OS=Heterobasidion irregulare TC 32-1 PE=4 SV=1	hypothetical protein M422DRAFT_27956 [Sphaerobolus stellatus SS14]
EVM0006239.1	Mediator complex subunit 27	--	Uncharacterized protein {ECO:0000313|EMBL:EMD32105.1} OS=Ceriporiopsis subvermispora (strain B) PE=4 SV=1	hypothetical protein M422DRAFT_28070 [Sphaerobolus stellatus SS14]
EVM0007786.1	IPP transferase	tRNA dimethylallyltransferase, mitochondrial GN=tit1 OS=Schizosaccharomyces pombe (strain 972 / ATCC 24843) PE=3 SV=1	Uncharacterized protein {ECO:0000313|EMBL:EMD38693.1} OS=Ceriporiopsis subvermispora (strain B) PE=3 SV=1	hypothetical protein PILCRDRAFT_815249 [Piloderma croceum F 1598]
EVM0002844.1	5-formyltetrahydrofolate cyclo-ligase family	Probable 5-formyltetrahydrofolate cyclo-ligase GN=SPBC1703.08c OS=Schizosaccharomyces pombe (strain 972 / ATCC 24843) PE=3 SV=1	Uncharacterized protein {ECO:0000313|EMBL:KDQ58661.1} OS=Jaapia argillacea MUCL 33604 PE=4 SV=1	hypothetical protein JAAARDRAFT_34496 [Jaapia argillacea MUCL 33604]
EVM0001236.1	--	--	Putative uncharacterized protein {ECO:0000313|EMBL:EGO20184.1} OS=Serpula lacrymans var. lacrymans (strain S7.9) PE=4 SV=1	hypothetical protein PAXINDRAFT_163833 [Paxillus involutus ATCC 200175]
EVM0001589.1	Snare region anchored in the vesicle membrane C-terminus	Golgi SNAP receptor complex member 1 GN=GOS1 OS=Saccharomyces cerevisiae (strain ATCC 204508 / S288c) PE=1 SV=1	Golgi SNAP receptor complex member 1 {ECO:0000256|PIRNR:PIRNR027109} OS=Fomitopsis pinicola (strain FP-58527) PE=3 SV=1	hypothetical protein M422DRAFT_153822 [Sphaerobolus stellatus SS14]
EVM0004681.1	Polysaccharide deacetylase	Chitin deacetylase (Precursor) GN=CNAG_01239 OS=Cryptococcus neoformans var. grubii serotype A (strain H99 / ATCC PE=1 SV=3	Carbohydrate esterase family 4 protein {ECO:0000313|EMBL:EMD39303.1} OS=Ceriporiopsis subvermispora (strain B) PE=4 SV=1	carbohydrate esterase family 4 protein [Sphaerobolus stellatus SS14]
EVM0008033.1	UBX domain	UBX domain-containing protein 10 GN=ucp10 OS=Schizosaccharomyces pombe (strain 972 / ATCC 24843) PE=3 SV=1	Uncharacterized protein {ECO:0000313|EMBL:KDQ16648.1} OS=Botryobasidium botryosum FD-172 SS1 PE=4 SV=1	hypothetical protein BOTBODRAFT_129521 [Botryobasidium botryosum FD-172 SS1]
EVM0000975.1	Kinase phosphorylation protein	Uncharacterized protein C6G10.10c GN=SPAC6G10.10c OS=Schizosaccharomyces pombe (strain 972 / ATCC 24843) PE=4 SV=1	Uncharacterized protein {ECO:0000313|EMBL:KDQ12470.1} OS=Botryobasidium botryosum FD-172 SS1 PE=4 SV=1	hypothetical protein STEHIDRAFT_172052 [Stereum hirsutum FP-91666 SS1]
EVM0006926.1	--	--	Uncharacterized protein {ECO:0000313|EMBL:KDQ11589.1} OS=Botryobasidium botryosum FD-172 SS1 PE=4 SV=1	hypothetical protein AURDEDRAFT_182593 [Auricularia delicata TFB-10046 SS5]
EVM0006807.1	Glycosyltransferase family 28 C-terminal domain	UDP-N-acetylglucosamine transferase subunit alg13 GN=alg13 OS=Schizosaccharomyces pombe (strain 972 / ATCC 24843) PE=3 SV=1	Uncharacterized protein {ECO:0000313|EMBL:EAU88251.1} OS=Coprinopsis cinerea (strain Okayama-7 / 130 / ATCC MYA-4618 / FGSC PE=4 SV=1	glycosyltransferase family 1 protein [Sphaerobolus stellatus SS14]
EVM0007505.1	--	--	Uncharacterized protein {ECO:0000313|EMBL:KDQ27416.1} OS=Pleurotus ostreatus PC15 PE=4 SV=1	hypothetical protein M422DRAFT_244702 [Sphaerobolus stellatus SS14]
EVM0003634.1	Proteasome subunit	Proteasome subunit beta type-6 (Precursor) GN=YBL0407 OS=Saccharomyces cerevisiae (strain ATCC 204508 / S288c) PE=1 SV=1	Proteasome subunit beta type {ECO:0000256|RuleBase:RU004203} OS=Serpula lacrymans var. lacrymans (strain S7.9) PE=3 SV=1	hypothetical protein SERLADRAFT_469320 [Serpula lacrymans var. lacrymans S7.9]
EVM0001109.1	Cytochrome P450	Lanosterol 14-alpha demethylase GN=ERG11 OS=Ustilago maydis (strain 521 / FGSC 9021) PE=3 SV=1	Lanosterol 14-alpha-demethylase {ECO:0000313|EMBL:ESK93985.1} OS=Moniliophthora roreri (strain MCA 2997) PE=3 SV=1	hypothetical protein M422DRAFT_243211 [Sphaerobolus stellatus SS14]
EVM0006933.1	Actin	SWI/SNF and RSC complexes subunit arp9 GN=arp9 OS=Schizosaccharomyces pombe (strain 972 / ATCC 24843) PE=1 SV=1	Putative uncharacterized protein {ECO:0000313|EMBL:EGO22135.1} OS=Serpula lacrymans var. lacrymans (strain S7.9) PE=3 SV=1	hypothetical protein M422DRAFT_199616 [Sphaerobolus stellatus SS14]
EVM0005109.1	ATP synthase j chain	ATP synthase subunit J, mitochondrial GN=atp18 OS=Schizosaccharomyces pombe (strain 972 / ATCC 24843) PE=4 SV=1	Mitochondrial F1F0 ATP synthase, j chain {ECO:0000313|EMBL:ETW86367.1} OS=Heterobasidion irregulare TC 32-1 PE=4 SV=1	mitochondrial F1F0 ATP synthase, j chain [Heterobasidion irregulare TC 32-1]
EVM0002464.1	Domain of unknown function (DUF3415)	Manganese peroxidase H4 (Precursor) OS=Phanerochaete chrysosporium (White-rot fungus) PE=1 SV=1	Manganese peroxidase {ECO:0000313|EMBL:BAG72083.1} (Fragment) OS=Lentinula edodes (Shiitake mushroom) PE=2 SV=1	class II peroxidase [Sphaerobolus stellatus SS14]
EVM0006674.1	Cellulase (glycosyl hydrolase family 5)	Probable glucan 1,3-beta-glucosidase A (Precursor) GN=exgA OS=Aspergillus clavatus (strain ATCC 1007 / CBS 513.65 / DSM 816 / NCTC PE=3 SV=2	Glycoside hydrolase family 5 protein {ECO:0000313|EMBL:EKM51309.1} OS=Phanerochaete carnosa (strain HHB-10118-sp) PE=3 SV=1	glycoside hydrolase family 5 protein [Sphaerobolus stellatus SS14]
EVM0005138.1	Metallopeptidase family M24	--	3-isopropylmalate dehydrogenase {ECO:0000256|RuleBase:RU004445} OS=Pycnoporus cinnabarinus (Cinnabar-red polypore) PE=3 SV=1	hypothetical protein M422DRAFT_40543 [Sphaerobolus stellatus SS14]
EVM0005439.1	Serine carboxypeptidase	Carboxypeptidase Y homolog A (Precursor) GN=cpyA OS=Aspergillus oryzae (strain ATCC 42149 / RIB 40) PE=3 SV=1	Uncharacterized protein {ECO:0000313|EMBL:EKM77087.1} OS=Agaricus bisporus var. burnettii (strain JB137-S8 / ATCC MYA-4627 / PE=4 SV=1	hypothetical protein M422DRAFT_59045 [Sphaerobolus stellatus SS14]
EVM0002670.1	Inositol polyphosphate kinase	Inositol polyphosphate multikinase GN=YD9395.06C OS=Saccharomyces cerevisiae (strain ATCC 204508 / S288c) PE=1 SV=1	SAICAR synthase-like protein {ECO:0000313|EMBL:EJF56298.1} OS=Dichomitus squalens (strain LYAD-421) PE=4 SV=1	SAICAR synthase-like protein [Auricularia delicata TFB-10046 SS5]
EVM0001931.2	ABC transporter transmembrane region	Oligomycin resistance ATP-dependent permease YOR1 GN=YOR1 OS=Saccharomyces cerevisiae (strain ATCC 204508 / S288c) PE=1 SV=1	Multidrug resistance-associated ABC transporter {ECO:0000313|EMBL:EDR09906.1} OS=Laccaria bicolor (strain S238N-H82 / ATCC MYA-4686) PE=3 SV=1	hypothetical protein M422DRAFT_225864 [Sphaerobolus stellatus SS14]
EVM0008171.1	--	--	Phosphotyrosine protein phosphatases II {ECO:0000313|EMBL:EPQ57374.1} OS=Gloeophyllum trabeum (strain ATCC 11539 / FP-39264 / Madison 617) PE=4 SV=1	hypothetical protein M422DRAFT_38650, partial [Sphaerobolus stellatus SS14]
EVM0002610.1	--	--	Uncharacterized protein {ECO:0000313|EMBL:EPQ55818.1} OS=Gloeophyllum trabeum (strain ATCC 11539 / FP-39264 / Madison 617) PE=4 SV=1	hypothetical protein M422DRAFT_236296 [Sphaerobolus stellatus SS14]
EVM0000824.1	NOGCT (NUC087) domain	Probable nucleolar GTP-binding protein 1 GN=nog1 OS=Schizosaccharomyces pombe (strain 972 / ATCC 24843) PE=1 SV=2	Nucleolar GTP-binding protein 1 {ECO:0000256|PIRNR:PIRNR038919} OS=Heterobasidion irregulare TC 32-1 PE=3 SV=1	hypothetical protein M422DRAFT_185381 [Sphaerobolus stellatus SS14]
EVM0007374.1	Mitochondrial ribosomal death-associated protein 3	37S ribosomal protein S23, mitochondrial (Precursor) GN=RSM23 OS=Saccharomyces cerevisiae (strain ATCC 204508 / S288c) PE=1 SV=3	Putative uncharacterized protein {ECO:0000313|EMBL:EGO20873.1} OS=Serpula lacrymans var. lacrymans (strain S7.9) PE=4 SV=1	hypothetical protein SERLADRAFT_358117 [Serpula lacrymans var. lacrymans S7.9]
EVM0004643.1	non-haem dioxygenase in morphine synthesis N-terminal	UPF0676 protein C1494.01 GN=SPCC1494.01 OS=Schizosaccharomyces pombe (strain 972 / ATCC 24843) PE=3 SV=2	Flavonol synthase {ECO:0000313|EMBL:ESK87420.1} OS=Moniliophthora roreri (strain MCA 2997) PE=3 SV=1	flavonol synthase [Moniliophthora roreri MCA 2997]
EVM0003152.1	Glucosamine-6-phosphate isomerases/6-phosphogluconolactonase	Glucosamine-6-phosphate isomerase GN=NAG1 OS=Candida albicans (strain SC5314 / ATCC MYA-2876) PE=1 SV=2	Glucosamine-6-phosphate isomerase {ECO:0000256|RuleBase:RU361197} OS=Jaapia argillacea MUCL 33604 PE=3 SV=1	hypothetical protein M422DRAFT_226866 [Sphaerobolus stellatus SS14]
EVM0006854.1	--	--	Uncharacterized protein {ECO:0000313|EMBL:EMD32918.1} OS=Ceriporiopsis subvermispora (strain B) PE=4 SV=1	hypothetical protein M422DRAFT_26794 [Sphaerobolus stellatus SS14]
EVM0002152.1	--	Mitochondrial import inner membrane translocase subunit TIM14 GN=PAM18 OS=Candida glabrata (strain ATCC 2001 / CBS 138 / JCM 3761 / NBRC 0622 / PE=3 SV=1	Uncharacterized protein {ECO:0000313|EMBL:KDR75294.1} OS=Galerina marginata CBS 339.88 PE=4 SV=1	hypothetical protein M422DRAFT_243335 [Sphaerobolus stellatus SS14]
EVM0002315.1	Fatty acid hydroxylase superfamily	Methylsterol monooxygenase GN=erg25 OS=Schizosaccharomyces pombe (strain 972 / ATCC 24843) PE=3 SV=1	C-4 methyl sterol oxidase {ECO:0000313|EMBL:ELU37636.1} OS=Thanatephorus cucumeris (strain AG1-IA) PE=4 SV=1	hypothetical protein M422DRAFT_74794 [Sphaerobolus stellatus SS14]
EVM0006137.1	Metallopeptidase family M24	Probable Xaa-Pro aminopeptidase P GN=AMPP OS=Laccaria bicolor (strain S238N-H82 / ATCC MYA-4686) PE=3 SV=1	Uncharacterized protein {ECO:0000313|EMBL:CCM03196.1} OS=Fibroporia radiculosa (strain TFFH 294) PE=4 SV=1	hypothetical protein M422DRAFT_60541 [Sphaerobolus stellatus SS14]
EVM0003896.1	--	--	Putative uncharacterized protein {ECO:0000313|EMBL:EGO28817.1} OS=Serpula lacrymans var. lacrymans (strain S7.9) PE=4 SV=1	hypothetical protein M422DRAFT_268024 [Sphaerobolus stellatus SS14]
EVM0003109.3	SacI homology domain	Uncharacterized protein C19F5.03 GN=SPBC19F5.03 OS=Schizosaccharomyces pombe (strain 972 / ATCC 24843) PE=1 SV=1	Uncharacterized protein {ECO:0000313|EMBL:ETW85982.1} OS=Heterobasidion irregulare TC 32-1 PE=4 SV=1	hypothetical protein AURDEDRAFT_145215 [Auricularia delicata TFB-10046 SS5]
EVM0007466.1	Domain of unknown function (DUF202)	Vacuolar transporter chaperone 1 GN=nrf1 OS=Schizosaccharomyces pombe (strain 972 / ATCC 24843) PE=2 SV=1	Uncharacterized protein {ECO:0000313|EMBL:EMD33969.1} OS=Ceriporiopsis subvermispora (strain B) PE=4 SV=1	hypothetical protein M422DRAFT_43974 [Sphaerobolus stellatus SS14]
EVM0007233.1	linker histone H1 and H5 family	--	Putative uncharacterized protein {ECO:0000313|EMBL:EGN98349.1} OS=Serpula lacrymans var. lacrymans (strain S7.3) PE=3 SV=1	hypothetical protein M422DRAFT_775522 [Sphaerobolus stellatus SS14]
EVM0007163.1	GDSL-like Lipase/Acylhydrolase family	--	Uncharacterized protein {ECO:0000313|EMBL:EPS96623.1} OS=Fomitopsis pinicola (strain FP-58527) PE=4 SV=1	hypothetical protein M422DRAFT_780700 [Sphaerobolus stellatus SS14]
EVM0003110.1	--	--	--	hypothetical protein RSOL_296740, partial [Rhizoctonia solani AG-3 Rhs1AP]
EVM0000004.1	--	--	Metal-dependent phosphohydrolase, putative {ECO:0000313|EMBL:EUC57644.1} OS=Rhizoctonia solani AG-3 Rhs1AP PE=4 SV=1	metal-dependent phosphohydrolase, putative [Rhizoctonia solani AG-3 Rhs1AP]
EVM0000764.1	--	--	Uncharacterized protein {ECO:0000313|EMBL:EPS96121.1} OS=Fomitopsis pinicola (strain FP-58527) PE=4 SV=1	hypothetical protein M422DRAFT_43343 [Sphaerobolus stellatus SS14]
EVM0006956.1	--	NADH-ubiquinone oxidoreductase 9.5 kDa subunit GN=nuo9.5 OS=Neurospora crassa (strain ATCC 24698 / 74-OR23-1A / CBS 708.71 / DSM PE=1 SV=3	Uncharacterized protein {ECO:0000313|EMBL:EPQ29946.1} OS=Pseudozyma flocculosa PF-1 PE=4 SV=1	hypothetical protein PFL1_02618 [Pseudozyma flocculosa PF-1]
EVM0001253.1	--	--	--	hypothetical protein M422DRAFT_29410 [Sphaerobolus stellatus SS14]
EVM0005123.1	Arrestin (or S-antigen), C-terminal domain	--	Uncharacterized protein {ECO:0000313|EMBL:KDQ63197.1} (Fragment) OS=Jaapia argillacea MUCL 33604 PE=4 SV=1	hypothetical protein JAAARDRAFT_92192, partial [Jaapia argillacea MUCL 33604]
EVM0001515.1	--	--	Uncharacterized protein {ECO:0000313|EMBL:EMD34854.1} OS=Ceriporiopsis subvermispora (strain B) PE=4 SV=1	hypothetical protein M422DRAFT_262449 [Sphaerobolus stellatus SS14]
EVM0002855.1	AAA domain	--	Adenylate kinase {ECO:0000313|EMBL:ESK91506.1} OS=Moniliophthora roreri (strain MCA 2997) PE=4 SV=1	adenylate kinase [Moniliophthora roreri MCA 2997]
EVM0007317.1	NUDIX domain	Uncharacterized protein C14C4.10c GN=SPAC14C4.10c OS=Schizosaccharomyces pombe (strain 972 / ATCC 24843) PE=3 SV=1	Uncharacterized protein {ECO:0000313|EMBL:EAU93184.2} OS=Coprinopsis cinerea (strain Okayama-7 / 130 / ATCC MYA-4618 / FGSC PE=4 SV=2	hypothetical protein AURDEDRAFT_113314 [Auricularia delicata TFB-10046 SS5]
EVM0006590.1	LSM domain	Small nuclear ribonucleoprotein G GN=smg1 OS=Schizosaccharomyces pombe (strain 972 / ATCC 24843) PE=1 SV=1	Uncharacterized protein {ECO:0000313|EMBL:EKM59348.1} OS=Phanerochaete carnosa (strain HHB-10118-sp) PE=4 SV=1	hypothetical protein M422DRAFT_773418 [Sphaerobolus stellatus SS14]
EVM0004984.3	--	--	Uncharacterized protein {ECO:0000313|EMBL:CDO74499.1} OS=Pycnoporus cinnabarinus (Cinnabar-red polypore) PE=4 SV=1	hypothetical protein PUNSTDRAFT_102022 [Punctularia strigosozonata HHB-11173 SS5]
EVM0004820.1	Chromosome segregation protein Csm1/Pcs1	--	Uncharacterized protein {ECO:0000313|EMBL:KDQ60896.1} (Fragment) OS=Jaapia argillacea MUCL 33604 PE=4 SV=1	hypothetical protein M422DRAFT_69869 [Sphaerobolus stellatus SS14]
EVM0002207.1	--	--	Uncharacterized protein {ECO:0000313|EMBL:KDQ64562.1} OS=Jaapia argillacea MUCL 33604 PE=4 SV=1	hypothetical protein M422DRAFT_238400 [Sphaerobolus stellatus SS14]
EVM0000698.1	Tryptophan halogenase	--	Predicted protein {ECO:0000313|EMBL:EDR14426.1} OS=Laccaria bicolor (strain S238N-H82 / ATCC MYA-4686) PE=4 SV=1	hypothetical protein M378DRAFT_169578 [Amanita muscaria Koide BX008]
EVM0006071.3	--	--	Putative uncharacterized protein {ECO:0000313|EMBL:EGO29192.1} OS=Serpula lacrymans var. lacrymans (strain S7.9) PE=4 SV=1	hypothetical protein CY34DRAFT_812670 [Suillus luteus UH-Slu-Lm8-n1]
EVM0006471.1	--	Protein STB6 GN=STB6 OS=Saccharomyces cerevisiae (strain ATCC 204508 / S288c) PE=1 SV=1	Uncharacterized protein {ECO:0000313|EMBL:EMD40717.1} OS=Ceriporiopsis subvermispora (strain B) PE=4 SV=1	hypothetical protein M422DRAFT_22838 [Sphaerobolus stellatus SS14]
EVM0005982.1	Methyltransferase domain	Sterol 24-C-methyltransferase erg6 GN=erg6 OS=Schizosaccharomyces pombe (strain 972 / ATCC 24843) PE=2 SV=1	Predicted protein {ECO:0000313|EMBL:EDR13707.1} OS=Laccaria bicolor (strain S238N-H82 / ATCC MYA-4686) PE=4 SV=1	hypothetical protein M422DRAFT_64329 [Sphaerobolus stellatus SS14]
EVM0006648.1	--	--	Uncharacterized protein {ECO:0000313|EMBL:CCA68411.1} OS=Piriformospora indica (strain DSM 11827) PE=4 SV=1	hypothetical protein M422DRAFT_24966 [Sphaerobolus stellatus SS14]
EVM0006577.2	WW domain	--	Uncharacterized protein {ECO:0000313|EMBL:CCL98037.1} OS=Fibroporia radiculosa (strain TFFH 294) PE=4 SV=1	predicted protein [Fibroporia radiculosa]
EVM0000420.1	ANTH domain	Endocytosis protein end4 GN=end4 OS=Schizosaccharomyces pombe (strain 972 / ATCC 24843) PE=1 SV=2	Putative uncharacterized protein {ECO:0000313|EMBL:EGO31171.1} OS=Serpula lacrymans var. lacrymans (strain S7.9) PE=4 SV=1	hypothetical protein M422DRAFT_784929 [Sphaerobolus stellatus SS14]
EVM0008213.1	Phosphopantetheine attachment site	Acyl carrier protein, mitochondrial (Precursor) GN=ACP1 OS=Saccharomyces cerevisiae (strain ATCC 204508 / S288c) PE=1 SV=1	Acyl carrier protein {ECO:0000256|RuleBase:RU000722} OS=Botryobasidium botryosum FD-172 SS1 PE=3 SV=1	Acyl carrier protein, mitochondrial OS=Neurospora crassa (strain ATCC 24698 / 74-OR23-1A / CBS 708,71 / DSM 1257 / FGSC 987) GN=nuo-12 PE=1 SV=2 [Rhizoctonia solani AG-1 IB]
EVM0000117.1	Helix-loop-helix DNA-binding domain	--	Uncharacterized protein {ECO:0000313|EMBL:ETW78551.1} OS=Heterobasidion irregulare TC 32-1 PE=4 SV=1	hypothetical protein CY34DRAFT_619225 [Suillus luteus UH-Slu-Lm8-n1]
EVM0007442.1	ER lumen protein retaining receptor	ER lumen protein-retaining receptor GN=ERD2 OS=Saccharomyces cerevisiae (strain ATCC 204508 / S288c) PE=3 SV=1	ER lumen protein-retaining receptor {ECO:0000256|RuleBase:RU000634} OS=Botryobasidium botryosum FD-172 SS1 PE=3 SV=1	hypothetical protein M422DRAFT_74282 [Sphaerobolus stellatus SS14]
EVM0003503.1	RNA recognition motif 2	Meiosis protein mei2 GN=mei2 OS=Schizosaccharomyces pombe (strain 972 / ATCC 24843) PE=1 SV=1	Uncharacterized protein {ECO:0000313|EMBL:EAU91390.2} OS=Coprinopsis cinerea (strain Okayama-7 / 130 / ATCC MYA-4618 / FGSC PE=4 SV=2	hypothetical protein M422DRAFT_230491 [Sphaerobolus stellatus SS14]
EVM0006208.1	--	Transcription factor IIIB 60 kDa subunit GN=brf1 OS=Schizosaccharomyces pombe (strain 972 / ATCC 24843) PE=1 SV=2	Uncharacterized protein {ECO:0000313|EMBL:CCM03689.1} OS=Fibroporia radiculosa (strain TFFH 294) PE=4 SV=1	hypothetical protein M422DRAFT_775914 [Sphaerobolus stellatus SS14]
EVM0005442.1	--	--	Predicted protein {ECO:0000313|EMBL:EDR03144.1} OS=Laccaria bicolor (strain S238N-H82 / ATCC MYA-4686) PE=4 SV=1	hypothetical protein M422DRAFT_37253 [Sphaerobolus stellatus SS14]
EVM0002286.1	--	--	WD-40 repeat-containing protein {ECO:0000313|EMBL:EDQ99574.1} OS=Laccaria bicolor (strain S238N-H82 / ATCC MYA-4686) PE=4 SV=1	hypothetical protein PILCRDRAFT_819326 [Piloderma croceum F 1598]
EVM0003240.1	Mitochondrial carrier protein	Putative mitochondrial carrier protein PET8 GN=PET8 OS=Saccharomyces cerevisiae (strain ATCC 204508 / S288c) PE=1 SV=1	Uncharacterized protein {ECO:0000313|EMBL:KDQ50522.1} OS=Jaapia argillacea MUCL 33604 PE=3 SV=1	hypothetical protein M422DRAFT_58242 [Sphaerobolus stellatus SS14]
EVM0001524.1	--	--	Putative uncharacterized protein {ECO:0000313|EMBL:EGO26551.1} OS=Serpula lacrymans var. lacrymans (strain S7.9) PE=4 SV=1	hypothetical protein M422DRAFT_238340 [Sphaerobolus stellatus SS14]
EVM0005944.1	Domain of unknown function (DUF1744)	DNA polymerase epsilon catalytic subunit A GN=POL2 OS=Cryptococcus neoformans var. neoformans serotype D (strain JEC21 / PE=3 SV=1	DNA polymerase {ECO:0000256|RuleBase:RU000442} OS=Serpula lacrymans var. lacrymans (strain S7.3) PE=3 SV=1	hypothetical protein M422DRAFT_28152 [Sphaerobolus stellatus SS14]
EVM0005646.1	Major Facilitator Superfamily	Uncharacterized transporter C1683.12 GN=SPBC1683.12 OS=Schizosaccharomyces pombe (strain 972 / ATCC 24843) PE=3 SV=1	MFS general substrate transporter {ECO:0000313|EMBL:KEP55096.1} OS=Rhizoctonia solani 123E PE=4 SV=1	hypothetical protein M422DRAFT_152356 [Sphaerobolus stellatus SS14]
EVM0002392.1	Guanylate kinase	Guanylate kinase GN=GUK1 OS=Saccharomyces cerevisiae (strain ATCC 204508 / S288c) PE=1 SV=2	Uncharacterized protein {ECO:0000313|EMBL:EMD38856.1} OS=Ceriporiopsis subvermispora (strain B) PE=3 SV=1	hypothetical protein M422DRAFT_24156 [Sphaerobolus stellatus SS14]
EVM0008543.1	--	--	Uncharacterized protein {ECO:0000313|EMBL:EPQ60081.1} OS=Gloeophyllum trabeum (strain ATCC 11539 / FP-39264 / Madison 617) PE=4 SV=1	hypothetical protein M422DRAFT_188113, partial [Sphaerobolus stellatus SS14]
EVM0001266.1	Bicoid-interacting protein 3 (Bin3)	Probable RNA methyltransferase C2A9.10 GN=SPBC2A9.10 OS=Schizosaccharomyces pombe (strain 972 / ATCC 24843) PE=3 SV=1	Putative methyltransferase C2A9.10 {ECO:0000313|EMBL:EPQ53632.1} OS=Gloeophyllum trabeum (strain ATCC 11539 / FP-39264 / Madison 617) PE=4 SV=1	putative methyltransferase C2A9.10 [Gloeophyllum trabeum ATCC 11539]
EVM0001485.1	WD domain, G-beta repeat	Uncharacterized WD repeat-containing protein C18B5.10c GN=SPCC18B5.10c OS=Schizosaccharomyces pombe (strain 972 / ATCC 24843) PE=3 SV=1	Uncharacterized protein {ECO:0000313|EMBL:CCM00177.1} OS=Fibroporia radiculosa (strain TFFH 294) PE=4 SV=1	hypothetical protein M422DRAFT_238533 [Sphaerobolus stellatus SS14]
EVM0005389.1	--	--	Uncharacterized protein {ECO:0000313|EMBL:KDQ33335.1} OS=Pleurotus ostreatus PC15 PE=4 SV=1	hypothetical protein M422DRAFT_30591 [Sphaerobolus stellatus SS14]
EVM0000188.1	Asparaginase	Palmitoyltransferase akr1 GN=ptr-1 OS=Neurospora crassa (strain ATCC 24698 / 74-OR23-1A / CBS 708.71 / DSM PE=3 SV=2	L-asparaginase {ECO:0000313|EMBL:AHA61596.1} OS=Volvariella volvacea PE=3 SV=1	hypothetical protein M422DRAFT_192238 [Sphaerobolus stellatus SS14]
EVM0001657.1	Domain of unknown function (DUF1900)	Coronin-like protein crn1 GN=crn1 OS=Schizosaccharomyces pombe (strain 972 / ATCC 24843) PE=1 SV=1	Coronin {ECO:0000256|RuleBase:RU280818} OS=Phanerochaete carnosa (strain HHB-10118-sp) PE=3 SV=1	hypothetical protein M422DRAFT_36450 [Sphaerobolus stellatus SS14]
EVM0007175.1	WD domain, G-beta repeat	Protein transport protein SEC31 GN=SEC31 OS=Ustilago maydis (strain 521 / FGSC 9021) PE=3 SV=1	Putative uncharacterized protein {ECO:0000313|EMBL:EGO03497.1} OS=Serpula lacrymans var. lacrymans (strain S7.3) PE=4 SV=1	hypothetical protein SERLA73DRAFT_165175 [Serpula lacrymans var. lacrymans S7.3]
EVM0008273.1	Predicted integral membrane metal-binding protein (DUF2296)	Protein lunapark GN=lnp1 OS=Schizosaccharomyces pombe (strain 972 / ATCC 24843) PE=1 SV=1	Uncharacterized protein {ECO:0000313|EMBL:ETW77722.1} OS=Heterobasidion irregulare TC 32-1 PE=4 SV=1	hypothetical protein M422DRAFT_52067 [Sphaerobolus stellatus SS14]
EVM0002375.1	IBR domain	E3 ubiquitin-protein ligase HEL2 {ECO:0000305|PubMed:22570702} OS=Saccharomyces cerevisiae (strain ATCC 204508 / S288c) PE=1 SV=1	Uncharacterized protein {ECO:0000313|EMBL:ETW81308.1} OS=Heterobasidion irregulare TC 32-1 PE=4 SV=1	hypothetical protein PILCRDRAFT_819892 [Piloderma croceum F 1598]
EVM0006701.2	Pro-kumamolisin, activation domain	Tripeptidyl-peptidase sed3 (Precursor) GN=sed3 OS=Neosartorya fumigata (strain ATCC MYA-4609 / Af293 / CBS 101355 / FGSC PE=1 SV=1	Family S53 protease-like protein {ECO:0000313|EMBL:EJF57638.1} OS=Dichomitus squalens (strain LYAD-421) PE=4 SV=1	family S53 protease-like protein [Dichomitus squalens LYAD-421 SS1]
EVM0002961.1	Phosphoinositide 3-kinase family, accessory domain (PIK domain)	Phosphatidylinositol 3-kinase vps34 GN=vps34 OS=Schizosaccharomyces pombe (strain 972 / ATCC 24843) PE=2 SV=2	Phosphatidylinositol 3-kinase {ECO:0000256|PIRNR:PIRNR000587} OS=Coprinopsis cinerea (strain Okayama-7 / 130 / ATCC MYA-4618 / FGSC PE=3 SV=2	hypothetical protein M422DRAFT_243420 [Sphaerobolus stellatus SS14]
EVM0002078.1	Protein kinase domain	--	Putative uncharacterized protein {ECO:0000313|EMBL:EGO27395.1} OS=Serpula lacrymans var. lacrymans (strain S7.9) PE=4 SV=1	hypothetical protein M422DRAFT_197712 [Sphaerobolus stellatus SS14]
EVM0003281.7	Zinc-binding dehydrogenase	--	Uncharacterized protein {ECO:0000313|EMBL:KDQ21082.1} OS=Botryobasidium botryosum FD-172 SS1 PE=4 SV=1	hypothetical protein BOTBODRAFT_27083 [Botryobasidium botryosum FD-172 SS1]
EVM0005797.1	--	--	Uncharacterized protein {ECO:0000313|EMBL:KDR78036.1} OS=Galerina marginata CBS 339.88 PE=4 SV=1	hypothetical protein M422DRAFT_124873, partial [Sphaerobolus stellatus SS14]
EVM0003171.1	D-arabinono-1,4-lactone oxidase	D-arabinono-1,4-lactone oxidase GN=alo1 OS=Schizosaccharomyces pombe (strain 972 / ATCC 24843) PE=3 SV=1	Gulonolactone oxidase Lgo1 {ECO:0000313|EMBL:EPQ55748.1} OS=Gloeophyllum trabeum (strain ATCC 11539 / FP-39264 / Madison 617) PE=4 SV=1	hypothetical protein M422DRAFT_226339 [Sphaerobolus stellatus SS14]
EVM0006353.1	Microsomal signal peptidase 12 kDa subunit (SPC12)	Microsomal signal peptidase subunit 1 GN=new19 OS=Schizosaccharomyces pombe (strain 972 / ATCC 24843) PE=2 SV=1	Uncharacterized protein {ECO:0000313|EMBL:KDR72879.1} OS=Galerina marginata CBS 339.88 PE=4 SV=1	hypothetical protein M422DRAFT_244360 [Sphaerobolus stellatus SS14]
EVM0001039.1	Tim10/DDP family zinc finger	Mitochondrial import inner membrane translocase subunit TIM8 GN=TIM8 OS=Cryptococcus neoformans var. neoformans serotype D (strain JEC21 / PE=3 SV=1	Mitochondrial import inner membrane translocase {ECO:0000313|EMBL:ETW87459.1} OS=Heterobasidion irregulare TC 32-1 PE=4 SV=1	hypothetical protein PILCRDRAFT_818187 [Piloderma croceum F 1598]
EVM0007697.1	Transport protein particle (TRAPP) component	Transport protein particle subunit trs31 GN=trs31 OS=Schizosaccharomyces pombe (strain 972 / ATCC 24843) PE=3 SV=1	Putative uncharacterized protein {ECO:0000313|EMBL:EGO19457.1} OS=Serpula lacrymans var. lacrymans (strain S7.9) PE=4 SV=1	hypothetical protein M422DRAFT_75165 [Sphaerobolus stellatus SS14]
EVM0007515.1	--	--	Uncharacterized protein {ECO:0000313|EMBL:EPQ54880.1} OS=Gloeophyllum trabeum (strain ATCC 11539 / FP-39264 / Madison 617) PE=4 SV=1	hypothetical protein M422DRAFT_226958 [Sphaerobolus stellatus SS14]
EVM0003365.2	Cytochrome P450	O-methylsterigmatocystin oxidoreductase GN=ordA OS=Aspergillus flavus (strain ATCC 200026 / FGSC A1120 / NRRL 3357 / JCM PE=2 SV=1	Uncharacterized protein {ECO:0000313|EMBL:KDR66539.1} OS=Galerina marginata CBS 339.88 PE=3 SV=1	hypothetical protein M422DRAFT_261778 [Sphaerobolus stellatus SS14]
EVM0002497.2	FF domain	Pre-mRNA-processing protein prp40 GN=prp40 OS=Schizosaccharomyces pombe (strain 972 / ATCC 24843) PE=1 SV=1	Uncharacterized protein {ECO:0000313|EMBL:KDQ61667.1} OS=Jaapia argillacea MUCL 33604 PE=4 SV=1	hypothetical protein M422DRAFT_199451 [Sphaerobolus stellatus SS14]
EVM0000558.1	Ser-Thr-rich glycosyl-phosphatidyl-inositol-anchored membrane family	--	Uncharacterized protein {ECO:0000313|EMBL:EKM50580.1} OS=Phanerochaete carnosa (strain HHB-10118-sp) PE=4 SV=1	hypothetical protein M422DRAFT_23760 [Sphaerobolus stellatus SS14]
EVM0003579.1	Major Facilitator Superfamily	Uncharacterized MFS-type transporter C18.02 GN=SPCC18.02 OS=Schizosaccharomyces pombe (strain 972 / ATCC 24843) PE=3 SV=1	Putative uncharacterized protein {ECO:0000313|EMBL:EGO28463.1} OS=Serpula lacrymans var. lacrymans (strain S7.9) PE=4 SV=1	hypothetical protein M422DRAFT_76953 [Sphaerobolus stellatus SS14]
EVM0008240.1	--	--	Uncharacterized protein {ECO:0000313|EMBL:EIM79064.1} (Fragment) OS=Stereum hirsutum (strain FP-91666) PE=4 SV=1	hypothetical protein PLICRDRAFT_81937, partial [Plicaturopsis crispa FD-325 SS-3]
EVM0003747.1	--	--	Putative uncharacterized protein {ECO:0000313|EMBL:EGO25386.1} OS=Serpula lacrymans var. lacrymans (strain S7.9) PE=4 SV=1	hypothetical protein M422DRAFT_161230 [Sphaerobolus stellatus SS14]
EVM0005807.1	DNA mismatch repair protein, C-terminal domain	DNA mismatch repair protein MLH1 GN=YM8520.16 OS=Saccharomyces cerevisiae (strain ATCC 204508 / S288c) PE=1 SV=2	Uncharacterized protein {ECO:0000313|EMBL:KDR72527.1} OS=Galerina marginata CBS 339.88 PE=4 SV=1	hypothetical protein PILCRDRAFT_816958 [Piloderma croceum F 1598]
EVM0005070.1	Phosphoadenosine phosphosulfate reductase family	Phosphoadenosine phosphosulfate reductase GN=MET16 OS=Saccharomyces cerevisiae (strain ATCC 204508 / S288c) PE=1 SV=2	Uncharacterized protein {ECO:0000313|EMBL:CCL98252.1} OS=Fibroporia radiculosa (strain TFFH 294) PE=4 SV=1	predicted protein [Fibroporia radiculosa]
EVM0007112.1	NADH(P)-binding	--	Uncharacterized protein {ECO:0000313|EMBL:EMD41442.1} OS=Ceriporiopsis subvermispora (strain B) PE=4 SV=1	hypothetical protein M422DRAFT_782697 [Sphaerobolus stellatus SS14]
EVM0007085.1	Mitotic checkpoint regulator, MAD2B-interacting	--	Uncharacterized protein {ECO:0000313|EMBL:CCM02416.1} OS=Fibroporia radiculosa (strain TFFH 294) PE=4 SV=1	predicted protein [Fibroporia radiculosa]
EVM0004749.1	--	--	--	hypothetical protein M422DRAFT_780169 [Sphaerobolus stellatus SS14]
EVM0006758.1	Cytochrome P450	Cytochrome P450 52A5 GN=CYP52A5 OS=Candida maltosa (Yeast) PE=1 SV=1	Putative uncharacterized protein {ECO:0000313|EMBL:EGO26156.1} OS=Serpula lacrymans var. lacrymans (strain S7.9) PE=3 SV=1	hypothetical protein M422DRAFT_246998 [Sphaerobolus stellatus SS14]
EVM0005556.1	--	--	Uncharacterized protein {ECO:0000313|EMBL:KDQ18752.1} OS=Botryobasidium botryosum FD-172 SS1 PE=4 SV=1	hypothetical protein M422DRAFT_252594, partial [Sphaerobolus stellatus SS14]
EVM0003162.1	Voltage-dependent anion channel	Sulfite efflux pump SSU1 GN=SSU1 OS=Arthroderma benhamiae (Trichophyton mentagrophytes) PE=2 SV=1	Uncharacterized protein {ECO:0000313|EMBL:EKM54271.1} OS=Phanerochaete carnosa (strain HHB-10118-sp) PE=4 SV=1	hypothetical protein M422DRAFT_60665 [Sphaerobolus stellatus SS14]
EVM0003960.1	--	--	Uncharacterized protein {ECO:0000313|EMBL:KDQ59993.1} OS=Jaapia argillacea MUCL 33604 PE=4 SV=1	hypothetical protein M422DRAFT_188713 [Sphaerobolus stellatus SS14]
EVM0000332.1	--	--	--	hypothetical protein M422DRAFT_258852 [Sphaerobolus stellatus SS14]
EVM0003169.1	Sodium/hydrogen exchanger family	Probable Na(+)/H(+) antiporter C3A11.09 GN=sod22 OS=Schizosaccharomyces pombe (strain 972 / ATCC 24843) PE=1 SV=1	Na+ h+ exchanger 1 {ECO:0000313|EMBL:ESK96714.1} OS=Moniliophthora roreri (strain MCA 2997) PE=4 SV=1	hypothetical protein TRAVEDRAFT_147171 [Trametes versicolor FP-101664 SS1]
EVM0006220.1	CLASP N terminal	Protein STU1 GN=STU1 OS=Coccidioides immitis (strain RS) PE=3 SV=2	CLASP amino-terminal protein {ECO:0000313|EMBL:KEP55440.1} OS=Rhizoctonia solani 123E PE=4 SV=1	hypothetical protein M422DRAFT_192044, partial [Sphaerobolus stellatus SS14]
EVM0001166.1	Bacterial alpha-L-rhamnosidase	--	Six-hairpin glycosidase {ECO:0000313|EMBL:EJF58689.1} OS=Dichomitus squalens (strain LYAD-421) PE=4 SV=1	glycoside hydrolase family 78 protein [Sphaerobolus stellatus SS14]
EVM0001909.1	MmgE/PrpD family	Probable 2-methylcitrate dehydratase GN=PDH1 OS=Saccharomyces cerevisiae (strain ATCC 204508 / S288c) PE=1 SV=1	Uncharacterized protein {ECO:0000313|EMBL:KDQ27719.1} OS=Pleurotus ostreatus PC15 PE=4 SV=1	hypothetical protein M422DRAFT_205076 [Sphaerobolus stellatus SS14]
EVM0002455.1	Haloacid dehalogenase-like hydrolase	--	Uncharacterized protein {ECO:0000313|EMBL:KDR84666.1} OS=Galerina marginata CBS 339.88 PE=4 SV=1	hypothetical protein GALMADRAFT_220311 [Galerina marginata CBS 339.88]
EVM0000050.1	--	--	Uncharacterized protein {ECO:0000313|EMBL:ETW81422.1} (Fragment) OS=Heterobasidion irregulare TC 32-1 PE=4 SV=1	hypothetical protein M422DRAFT_783817 [Sphaerobolus stellatus SS14]
EVM0008551.1	Lyase	Probable argininosuccinate lyase GN=argx OS=Schizosaccharomyces pombe (strain 972 / ATCC 24843) PE=3 SV=1	Uncharacterized protein {ECO:0000313|EMBL:EKM55483.1} OS=Phanerochaete carnosa (strain HHB-10118-sp) PE=3 SV=1	hypothetical protein PHACADRAFT_256131 [Phanerochaete carnosa HHB-10118-sp]
EVM0008562.1	--	--	Uncharacterized protein {ECO:0000313|EMBL:EPQ53465.1} OS=Gloeophyllum trabeum (strain ATCC 11539 / FP-39264 / Madison 617) PE=4 SV=1	hypothetical protein GLOTRDRAFT_116927 [Gloeophyllum trabeum ATCC 11539]
EVM0001286.1	--	--	Uncharacterized protein {ECO:0000313|EMBL:KDQ28871.1} OS=Pleurotus ostreatus PC15 PE=4 SV=1	hypothetical protein M422DRAFT_272519 [Sphaerobolus stellatus SS14]
EVM0008127.1	Ubiquinone biosynthesis protein COQ7	Ubiquinone biosynthesis protein coq7 OS=Schizosaccharomyces pombe (strain 972 / ATCC 24843) PE=3 SV=1	Uncharacterized protein {ECO:0000313|EMBL:KDQ59416.1} OS=Jaapia argillacea MUCL 33604 PE=4 SV=1	hypothetical protein M422DRAFT_781614 [Sphaerobolus stellatus SS14]
EVM0005710.1	short chain dehydrogenase	L-rhamnose-1-dehydrogenase GN=DHG2 OS=Scheffersomyces stipitis (strain ATCC 58785 / CBS 6054 / NBRC 10063 / PE=1 SV=2	3-oxoacyl-(Acyl-carrier) reductase {ECO:0000313|EMBL:KEP55756.1} OS=Rhizoctonia solani 123E PE=3 SV=1	hypothetical protein M422DRAFT_61591 [Sphaerobolus stellatus SS14]
EVM0000937.1	NAD binding domain of 6-phosphogluconate dehydrogenase	--	3-hydroxyisobutyrate dehydrogenase {ECO:0000256|RuleBase:RU910714} OS=Heterobasidion irregulare TC 32-1 PE=3 SV=1	hypothetical protein M422DRAFT_781611 [Sphaerobolus stellatus SS14]
EVM0001855.1	Shikimate kinase	Probable gluconokinase GN=SPAC4G9.12 OS=Schizosaccharomyces pombe (strain 972 / ATCC 24843) PE=3 SV=1	Carbohydrate kinase {ECO:0000313|EMBL:EPQ57100.1} OS=Gloeophyllum trabeum (strain ATCC 11539 / FP-39264 / Madison 617) PE=4 SV=1	hypothetical protein M422DRAFT_219231 [Sphaerobolus stellatus SS14]
EVM0007804.1	--	--	Uncharacterized protein {ECO:0000313|EMBL:ETW81723.1} OS=Heterobasidion irregulare TC 32-1 PE=4 SV=1	hypothetical protein M422DRAFT_272854 [Sphaerobolus stellatus SS14]
EVM0001678.1	tRNA pseudouridine synthase D (TruD)	Putative pseudouridine synthase C1A4.09 GN=SPBC1A4.09 OS=Schizosaccharomyces pombe (strain 972 / ATCC 24843) PE=3 SV=1	Uncharacterized protein {ECO:0000313|EMBL:CCM03149.1} OS=Fibroporia radiculosa (strain TFFH 294) PE=4 SV=1	hypothetical protein M422DRAFT_218290 [Sphaerobolus stellatus SS14]
EVM0005481.1	Beta-ketoacyl synthase, N-terminal domain	Lovastatin nonaketide synthase OS=Aspergillus terreus PE=1 SV=1	Uncharacterized protein {ECO:0000313|EMBL:KDQ18683.1} OS=Botryobasidium botryosum FD-172 SS1 PE=4 SV=1	hypothetical protein M422DRAFT_777983 [Sphaerobolus stellatus SS14]
EVM0008375.1	--	--	Uncharacterized protein {ECO:0000313|EMBL:KDR68338.1} OS=Galerina marginata CBS 339.88 PE=4 SV=1	hypothetical protein M422DRAFT_52135 [Sphaerobolus stellatus SS14]
EVM0004478.1	Putative cyclase	--	Uncharacterized protein {ECO:0000313|EMBL:KDQ34188.1} OS=Pleurotus ostreatus PC15 PE=4 SV=1	hypothetical protein PLEOSDRAFT_1091773 [Pleurotus ostreatus PC15]
EVM0002211.1	Aminotransferase class-III	Adenosylmethionine-8-amino-7-oxononanoate aminotransferase GN=BIO3 OS=Saccharomyces cerevisiae (strain ATCC 204508 / S288c) PE=1 SV=1	Uncharacterized protein {ECO:0000313|EMBL:KDQ59029.1} OS=Jaapia argillacea MUCL 33604 PE=3 SV=1	hypothetical protein M422DRAFT_198361 [Sphaerobolus stellatus SS14]
EVM0001230.1	Ceramidase	Alkaline ceramidase YPC1 GN=YPC1 OS=Saccharomyces cerevisiae (strain ATCC 204508 / S288c) PE=1 SV=1	Uncharacterized protein {ECO:0000313|EMBL:ETW87150.1} OS=Heterobasidion irregulare TC 32-1 PE=4 SV=1	hypothetical protein M422DRAFT_25363 [Sphaerobolus stellatus SS14]
EVM0005152.1	DnaJ domain	DnaJ-related protein SCJ1 (Precursor) GN=SCJ1 OS=Saccharomyces cerevisiae (strain ATCC 204508 / S288c) PE=1 SV=2	Uncharacterized protein {ECO:0000313|EMBL:EPT00397.1} (Fragment) OS=Fomitopsis pinicola (strain FP-58527) PE=4 SV=1	hypothetical protein M422DRAFT_244587 [Sphaerobolus stellatus SS14]
EVM0003808.1	Spc19	DASH complex subunit SPC19 GN=SPC19 OS=Debaryomyces hansenii (strain ATCC 36239 / CBS 767 / JCM 1990 / NBRC PE=3 SV=2	Uncharacterized protein {ECO:0000313|EMBL:EKM79992.1} OS=Agaricus bisporus var. burnettii (strain JB137-S8 / ATCC MYA-4627 / PE=4 SV=1	hypothetical protein M422DRAFT_781755 [Sphaerobolus stellatus SS14]
EVM0006160.1	--	Nucleoporin pom152 GN=pom152 OS=Schizosaccharomyces pombe (strain 972 / ATCC 24843) PE=3 SV=3	Uncharacterized protein {ECO:0000313|EMBL:KDQ63216.1} OS=Jaapia argillacea MUCL 33604 PE=4 SV=1	hypothetical protein M422DRAFT_241697 [Sphaerobolus stellatus SS14]
EVM0000944.1	--	--	Uncharacterized protein {ECO:0000313|EMBL:CDO76876.1} OS=Pycnoporus cinnabarinus (Cinnabar-red polypore) PE=4 SV=1	hypothetical protein M422DRAFT_87158, partial [Sphaerobolus stellatus SS14]
EVM0008542.1	GTPase-activator protein for Ras-like GTPase	Inhibitory regulator protein IRA2 GN=O0985 OS=Saccharomyces cerevisiae (strain ATCC 204508 / S288c) PE=1 SV=2	Uncharacterized protein {ECO:0000313|EMBL:KDQ64130.1} OS=Jaapia argillacea MUCL 33604 PE=4 SV=1	hypothetical protein M422DRAFT_219023 [Sphaerobolus stellatus SS14]
EVM0005308.1	--	Histone-lysine N-methyltransferase set9 GN=set9 OS=Schizosaccharomyces pombe (strain 972 / ATCC 24843) PE=1 SV=1	Uncharacterized protein {ECO:0000313|EMBL:KDQ57765.1} OS=Jaapia argillacea MUCL 33604 PE=4 SV=1	hypothetical protein M422DRAFT_132213, partial [Sphaerobolus stellatus SS14]
EVM0001564.1	LSM domain	Small nuclear ribonucleoprotein F GN=smf1 OS=Schizosaccharomyces pombe (strain 972 / ATCC 24843) PE=1 SV=1	Small nuclear ribonucleoprotein F {ECO:0000256|PIRNR:PIRNR006609} OS=Pycnoporus cinnabarinus (Cinnabar-red polypore) PE=3 SV=1	hypothetical protein BN946_scf185043.g64 [Trametes cinnabarina]
EVM0004579.1	Transport protein Avl9	Late secretory pathway protein AVL9 GN=AVL9 OS=Saccharomyces cerevisiae (strain ATCC 204508 / S288c) PE=1 SV=1	Uncharacterized protein {ECO:0000313|EMBL:CDO69895.1} OS=Pycnoporus cinnabarinus (Cinnabar-red polypore) PE=4 SV=1	hypothetical protein M422DRAFT_241404 [Sphaerobolus stellatus SS14]
EVM0008017.1	--	--	Uncharacterized protein {ECO:0000313|EMBL:CCA70933.1} OS=Piriformospora indica (strain DSM 11827) PE=4 SV=1	hypothetical protein M422DRAFT_51986 [Sphaerobolus stellatus SS14]
EVM0000540.1	Uncharacterized conserved protein H4 (DUF2046)	--	Uncharacterized protein {ECO:0000313|EMBL:KDQ60016.1} OS=Jaapia argillacea MUCL 33604 PE=3 SV=1	hypothetical protein PAXINDRAFT_169284 [Paxillus involutus ATCC 200175]
EVM0004137.1	Gar1/Naf1 RNA binding region	H/ACA ribonucleoprotein complex subunit 1 GN=GAR1 OS=Cryptococcus neoformans var. neoformans serotype D (strain JEC21 / PE=3 SV=1	Uncharacterized protein {ECO:0000313|EMBL:KDQ24545.1} OS=Pleurotus ostreatus PC15 PE=4 SV=1	hypothetical protein PLEOSDRAFT_1078632 [Pleurotus ostreatus PC15]
EVM0006079.1	Competence-damaged protein	--	CinA {ECO:0000313|EMBL:EKG09900.1} OS=Macrophomina phaseolina (strain MS6) PE=4 SV=1	hypothetical protein M422DRAFT_196921, partial [Sphaerobolus stellatus SS14]
EVM0006703.1	4'-phosphopantetheinyl transferase superfamily	Putative holo-[acyl-carrier-protein] synthase GN=new8 OS=Schizosaccharomyces pombe (strain 972 / ATCC 24843) PE=2 SV=1	Uncharacterized protein {ECO:0000313|EMBL:EPT02854.1} OS=Fomitopsis pinicola (strain FP-58527) PE=3 SV=1	hypothetical protein M422DRAFT_166557, partial [Sphaerobolus stellatus SS14]
EVM0005239.1	Glycosyl hydrolases family 18	Endochitinase B1 (Precursor) GN=chiB1 OS=Neosartorya fumigata (strain ATCC MYA-4609 / Af293 / CBS 101355 / FGSC PE=3 SV=1	Glycoside hydrolase family 18 protein {ECO:0000313|EMBL:KDQ53487.1} OS=Jaapia argillacea MUCL 33604 PE=3 SV=1	glycoside hydrolase family 18 protein [Sphaerobolus stellatus SS14]
EVM0005216.1	--	--	Uncharacterized protein {ECO:0000313|EMBL:KDQ24572.1} OS=Pleurotus ostreatus PC15 PE=4 SV=1	hypothetical protein K443DRAFT_670956 [Laccaria amethystina LaAM-08-1]
EVM0003180.1	La domain	Uncharacterized HTH La-type RNA-binding protein C1527.03 GN=SPAC1527.03 OS=Schizosaccharomyces pombe (strain 972 / ATCC 24843) PE=1 SV=1	Predicted protein {ECO:0000313|EMBL:EED79757.1} OS=Postia placenta (strain ATCC 44394 / Madison 698-R) PE=4 SV=1	hypothetical protein M422DRAFT_258267, partial [Sphaerobolus stellatus SS14]
EVM0001557.1	Glucose inhibited division protein A	Mitochondrial translation optimization protein 1 (Precursor) GN=MTO1 OS=Saccharomyces cerevisiae (strain ATCC 204508 / S288c) PE=1 SV=2	Uncharacterized protein {ECO:0000313|EMBL:ETW76763.1} OS=Heterobasidion irregulare TC 32-1 PE=3 SV=1	hypothetical protein HETIRDRAFT_156799 [Heterobasidion irregulare TC 32-1]
EVM0004471.1	Biotin-protein ligase, N terminal	Biotin--[acetyl-CoA-carboxylase] ligase GN=BPL1 OS=Saccharomyces cerevisiae (strain ATCC 204508 / S288c) PE=1 SV=1	Uncharacterized protein {ECO:0000313|EMBL:KDQ19142.1} OS=Botryobasidium botryosum FD-172 SS1 PE=4 SV=1	hypothetical protein BOTBODRAFT_63251 [Botryobasidium botryosum FD-172 SS1]
EVM0006460.1	Major Facilitator Superfamily	Bypass of stop codon protein 6 GN=BSC6 OS=Saccharomyces cerevisiae (strain ATCC 204508 / S288c) PE=1 SV=1	Uncharacterized protein {ECO:0000313|EMBL:KDQ54735.1} (Fragment) OS=Jaapia argillacea MUCL 33604 PE=4 SV=1	hypothetical protein M422DRAFT_166506, partial [Sphaerobolus stellatus SS14]
EVM0000042.1	Septin	Septin homolog spn2 GN=spn2 OS=Schizosaccharomyces pombe (strain 972 / ATCC 24843) PE=1 SV=2	Uncharacterized protein {ECO:0000313|EMBL:ETW86200.1} OS=Heterobasidion irregulare TC 32-1 PE=3 SV=1	cell division/GTP binding protein [Auricularia delicata TFB-10046 SS5]
EVM0005963.1	--	--	--	hypothetical protein CY34DRAFT_9434 [Suillus luteus UH-Slu-Lm8-n1]
EVM0007956.1	Leucine carboxyl methyltransferase	Leucine carboxyl methyltransferase 1 GN=PPM1 OS=Cryptococcus neoformans var. neoformans serotype D (strain B-3501A) PE=3 SV=1	Uncharacterized protein {ECO:0000313|EMBL:CDO78025.1} OS=Pycnoporus cinnabarinus (Cinnabar-red polypore) PE=4 SV=1	hypothetical protein M422DRAFT_36283 [Sphaerobolus stellatus SS14]
EVM0000520.1	PX domain	Sorting nexin MVP1 GN=MVP1 OS=Cryptococcus neoformans var. neoformans serotype D (strain JEC21 / PE=3 SV=1	Uncharacterized protein {ECO:0000313|EMBL:KDR80750.1} OS=Galerina marginata CBS 339.88 PE=4 SV=1	hypothetical protein M422DRAFT_151099 [Sphaerobolus stellatus SS14]
EVM0004464.1	Foie gras liver health family 1	--	Putative uncharacterized protein {ECO:0000313|EMBL:EGO26405.1} OS=Serpula lacrymans var. lacrymans (strain S7.9) PE=4 SV=1	hypothetical protein SERLADRAFT_447615 [Serpula lacrymans var. lacrymans S7.9]
EVM0004027.1	--	--	Uncharacterized protein {ECO:0000313|EMBL:EEB96922.1} OS=Moniliophthora perniciosa (strain FA553 / isolate CP02) PE=4 SV=1	hypothetical protein M422DRAFT_49350 [Sphaerobolus stellatus SS14]
EVM0008327.1	Pep3/Vps18/deep orange family	Vacuolar membrane protein pep3 GN=pep3 OS=Schizosaccharomyces pombe (strain 972 / ATCC 24843) PE=3 SV=1	Uncharacterized protein {ECO:0000313|EMBL:KDQ63405.1} OS=Jaapia argillacea MUCL 33604 PE=4 SV=1	hypothetical protein M422DRAFT_251339 [Sphaerobolus stellatus SS14]
EVM0002633.1	WLM domain	DNA-dependent metalloprotease WSS1 homolog GN=SPAC521.02 OS=Schizosaccharomyces pombe (strain 972 / ATCC 24843) PE=3 SV=1	Uncharacterized protein {ECO:0000313|EMBL:EMD34058.1} OS=Ceriporiopsis subvermispora (strain B) PE=4 SV=1	hypothetical protein M422DRAFT_216668 [Sphaerobolus stellatus SS14]
EVM0003748.1	Adenosylmethionine decarboxylase	S-adenosylmethionine decarboxylase beta chain (Precursor) GN=spe2 OS=Schizosaccharomyces pombe (strain 972 / ATCC 24843) PE=2 SV=1	Uncharacterized protein {ECO:0000313|EMBL:EMD37474.1} OS=Ceriporiopsis subvermispora (strain B) PE=4 SV=1	hypothetical protein M422DRAFT_44843 [Sphaerobolus stellatus SS14]
EVM0005050.1	Protein of unknown function DUF89	UPF0364 protein C806.04c GN=SPAC806.04c OS=Schizosaccharomyces pombe (strain 972 / ATCC 24843) PE=3 SV=2	Uncharacterized protein {ECO:0000313|EMBL:KDQ63021.1} OS=Jaapia argillacea MUCL 33604 PE=4 SV=1	hypothetical protein M422DRAFT_154437 [Sphaerobolus stellatus SS14]
EVM0002503.1	--	--	Succinate:fumarate antiporter {ECO:0000313|EMBL:ESK92858.1} OS=Moniliophthora roreri (strain MCA 2997) PE=4 SV=1	hypothetical protein M422DRAFT_64693 [Sphaerobolus stellatus SS14]
EVM0003853.1	von Willebrand factor type A domain	26S proteasome regulatory subunit rpn10 GN=rpn10 OS=Schizosaccharomyces pombe (strain 972 / ATCC 24843) PE=1 SV=1	Uncharacterized protein {ECO:0000313|EMBL:CCM03231.1} OS=Fibroporia radiculosa (strain TFFH 294) PE=4 SV=1	hypothetical protein M422DRAFT_216127 [Sphaerobolus stellatus SS14]
EVM0000259.1	Putative methyltransferase (DUF3321)	25S rRNA adenine-N(1) methyltransferase {ECO:0000255|HAMAP-Rule:MF_03044} GN=SPAC630.10 OS=Schizosaccharomyces pombe (strain 972 / ATCC 24843) PE=3 SV=1	25S rRNA adenine-N(1) methyltransferase {ECO:0000256|HAMAP-Rule:MF_03044} OS=Jaapia argillacea MUCL 33604 PE=3 SV=1	hypothetical protein JAAARDRAFT_55330 [Jaapia argillacea MUCL 33604]
EVM0000076.1	Fungal family of unknown function (DUF1776)	--	Uncharacterized protein {ECO:0000313|EMBL:EPQ57977.1} OS=Gloeophyllum trabeum (strain ATCC 11539 / FP-39264 / Madison 617) PE=4 SV=1	hypothetical protein GLOTRDRAFT_136789 [Gloeophyllum trabeum ATCC 11539]
EVM0004439.1	Elongation factor TS	Elongation factor Ts, mitochondrial {ECO:0000255|HAMAP-Rule:MF_03135} (Precursor) GN=LACBIDRAFT_301194 OS=Laccaria bicolor (strain S238N-H82 / ATCC MYA-4686) PE=3 SV=1	Elongation factor Ts, mitochondrial {ECO:0000256|HAMAP-Rule:MF_03135} OS=Serpula lacrymans var. lacrymans (strain S7.9) PE=3 SV=1	hypothetical protein M422DRAFT_25358 [Sphaerobolus stellatus SS14]
EVM0002621.1	Domain of unknown function (DUF543)	MICOS complex subunit mic10 GN=mic10 OS=Schizosaccharomyces pombe (strain 972 / ATCC 24843) PE=3 SV=1	Putative uncharacterized protein {ECO:0000313|EMBL:EGO26819.1} OS=Serpula lacrymans var. lacrymans (strain S7.9) PE=4 SV=1	hypothetical protein SERLADRAFT_385986 [Serpula lacrymans var. lacrymans S7.9]
EVM0005345.1	Ankyrin repeats (3 copies)	--	Predicted protein {ECO:0000313|EMBL:EDR09118.1} OS=Laccaria bicolor (strain S238N-H82 / ATCC MYA-4686) PE=4 SV=1	hypothetical protein K443DRAFT_671796 [Laccaria amethystina LaAM-08-1]
EVM0003485.1	WD domain, G-beta repeat	Protein SOF1 GN=SOF1 OS=Saccharomyces cerevisiae (strain ATCC 204508 / S288c) PE=1 SV=1	Uncharacterized protein {ECO:0000313|EMBL:EMD36877.1} OS=Ceriporiopsis subvermispora (strain B) PE=4 SV=1	hypothetical protein PLICRDRAFT_51786 [Plicaturopsis crispa FD-325 SS-3]
EVM0003974.1	SNF2 family N-terminal domain	Uncharacterized ATP-dependent helicase C23E6.02 GN=SPBC23E6.02 OS=Schizosaccharomyces pombe (strain 972 / ATCC 24843) PE=3 SV=1	Uncharacterized protein {ECO:0000313|EMBL:EKM52744.1} OS=Phanerochaete carnosa (strain HHB-10118-sp) PE=4 SV=1	hypothetical protein M422DRAFT_229883 [Sphaerobolus stellatus SS14]
EVM0004472.1	--	Transcriptional activator FLO8 GN=FLO8 OS=Saccharomyces cerevisiae (strain Lalvin EC1118 / Prise de mousse) PE=3 SV=1	Uncharacterized protein {ECO:0000313|EMBL:EKM50706.1} OS=Phanerochaete carnosa (strain HHB-10118-sp) PE=4 SV=1	hypothetical protein PHACADRAFT_264139 [Phanerochaete carnosa HHB-10118-sp]
EVM0005958.1	--	Uncharacterized oxidoreductase C19A8.06 GN=SPAC19A8.06 OS=Schizosaccharomyces pombe (strain 972 / ATCC 24843) PE=3 SV=1	Uncharacterized protein {ECO:0000313|EMBL:KDQ56346.1} OS=Jaapia argillacea MUCL 33604 PE=4 SV=1	hypothetical protein M422DRAFT_26673 [Sphaerobolus stellatus SS14]
EVM0006086.1	--	--	Uncharacterized protein {ECO:0000313|EMBL:EIN04844.1} OS=Punctularia strigosozonata (strain HHB-11173) PE=4 SV=1	hypothetical protein M422DRAFT_27089 [Sphaerobolus stellatus SS14]
EVM0008179.1	TPR repeat	DnaJ homolog subfamily C member 7 homolog GN=SPBC543.02c OS=Schizosaccharomyces pombe (strain 972 / ATCC 24843) PE=3 SV=1	Putative uncharacterized protein {ECO:0000313|EMBL:EFI98070.1} OS=Schizophyllum commune (strain H4-8 / FGSC 9210) PE=4 SV=1	hypothetical protein M422DRAFT_70960 [Sphaerobolus stellatus SS14]
EVM0000307.1	tRNA synthetases class I (I, L, M and V)	Putative leucine--tRNA ligase, cytoplasmic GN=lrs1 OS=Schizosaccharomyces pombe (strain 972 / ATCC 24843) PE=1 SV=1	Putative uncharacterized protein {ECO:0000313|EMBL:EGO20193.1} OS=Serpula lacrymans var. lacrymans (strain S7.9) PE=3 SV=1	hypothetical protein M422DRAFT_262845 [Sphaerobolus stellatus SS14]
EVM0000106.1	TPR repeat	Mitochondrial import receptor subunit tom70 GN=tom70 OS=Neurospora crassa (strain ATCC 24698 / 74-OR23-1A / CBS 708.71 / DSM PE=2 SV=3	Uncharacterized protein {ECO:0000313|EMBL:EMD35737.1} OS=Ceriporiopsis subvermispora (strain B) PE=4 SV=1	hypothetical protein M422DRAFT_68579 [Sphaerobolus stellatus SS14]
EVM0006541.1	Fungal specific transcription factor domain	Transcriptional activator of proteases prtT GN=prtT OS=Emericella nidulans (strain FGSC A4 / ATCC 38163 / CBS 112.46 / NRRL PE=3 SV=1	Putative uncharacterized protein {ECO:0000313|EMBL:EGO25757.1} OS=Serpula lacrymans var. lacrymans (strain S7.9) PE=4 SV=1	hypothetical protein M422DRAFT_173033 [Sphaerobolus stellatus SS14]
EVM0004773.1	--	--	Histone h1 {ECO:0000313|EMBL:ESK93035.1} OS=Moniliophthora roreri (strain MCA 2997) PE=3 SV=1	histone h1 [Moniliophthora roreri MCA 2997]
EVM0006996.1	Cytochrome P450	Ent-kaurene oxidase GN=CYP503A1 OS=Gibberella intermedia (Bulb rot disease fungus) PE=1 SV=1	Cytochrome P450 {ECO:0000313|EMBL:EPQ50638.1} OS=Gloeophyllum trabeum (strain ATCC 11539 / FP-39264 / Madison 617) PE=3 SV=1	cytochrome P450 [Gloeophyllum trabeum ATCC 11539]
EVM0005233.1	2Fe-2S iron-sulfur cluster binding domain	Adrenodoxin homolog, mitochondrial (Precursor) GN=YAH1 OS=Saccharomyces cerevisiae (strain ATCC 204508 / S288c) PE=1 SV=1	Uncharacterized protein {ECO:0000313|EMBL:CCL98736.1} OS=Fibroporia radiculosa (strain TFFH 294) PE=4 SV=1	predicted protein [Fibroporia radiculosa]
EVM0004207.1	JAB1/Mov34/MPN/PAD-1 ubiquitin protease	AMSH-like protease sst2 GN=sst2 OS=Schizosaccharomyces pombe (strain 972 / ATCC 24843) PE=1 SV=1	Putative uncharacterized protein {ECO:0000313|EMBL:EGO01337.1} OS=Serpula lacrymans var. lacrymans (strain S7.3) PE=4 SV=1	hypothetical protein PAXRUDRAFT_826622 [Paxillus rubicundulus Ve08.2h10]
EVM0007805.1	Serine carboxypeptidase	Pheromone-processing carboxypeptidase KEX1 (Precursor) GN=KEX1 OS=Candida glabrata (strain ATCC 2001 / CBS 138 / JCM 3761 / NBRC 0622 / PE=3 SV=1	Uncharacterized protein {ECO:0000313|EMBL:EKM50681.1} OS=Phanerochaete carnosa (strain HHB-10118-sp) PE=4 SV=1	hypothetical protein PHACADRAFT_264079 [Phanerochaete carnosa HHB-10118-sp]
EVM0005966.1	--	Protein SIP5 GN=SIP5 OS=Meyerozyma guilliermondii (strain ATCC 6260 / CBS 566 / DSM 6381 / JCM PE=3 SV=2	Zf-c3hc4 type zinc finger {ECO:0000313|EMBL:ESK93022.1} OS=Moniliophthora roreri (strain MCA 2997) PE=4 SV=1	hypothetical protein PILCRDRAFT_9261 [Piloderma croceum F 1598]
EVM0003683.1	KH domain	RNA-binding protein rnc1 OS=Schizosaccharomyces pombe (strain 972 / ATCC 24843) PE=1 SV=1	Uncharacterized protein {ECO:0000313|EMBL:CCM04414.1} OS=Fibroporia radiculosa (strain TFFH 294) PE=4 SV=1	hypothetical protein M422DRAFT_216305 [Sphaerobolus stellatus SS14]
EVM0004073.1	--	--	Uncharacterized protein {ECO:0000313|EMBL:KDR85922.1} OS=Galerina marginata CBS 339.88 PE=4 SV=1	hypothetical protein M422DRAFT_25498 [Sphaerobolus stellatus SS14]
EVM0004609.1	Homeobox domain	Homeobox protein HD-3 GN=HD-3 OS=Encephalitozoon cuniculi (strain GB-M1) PE=3 SV=1	Zinc finger protein (Homeobox domain) {ECO:0000313|EMBL:ESK87547.1} OS=Moniliophthora roreri (strain MCA 2997) PE=4 SV=1	hypothetical protein PLICRDRAFT_179242 [Plicaturopsis crispa FD-325 SS-3]
EVM0008124.1	Protein kinase domain	Negative regulator of the PHO system GN=PHO85 OS=Debaryomyces hansenii (strain ATCC 36239 / CBS 767 / JCM 1990 / NBRC PE=3 SV=2	Uncharacterized protein {ECO:0000313|EMBL:KDQ18232.1} OS=Botryobasidium botryosum FD-172 SS1 PE=4 SV=1	hypothetical protein M422DRAFT_775460 [Sphaerobolus stellatus SS14]
EVM0007777.1	FtsJ-like methyltransferase	--	Uncharacterized protein {ECO:0000313|EMBL:ETW82555.1} OS=Heterobasidion irregulare TC 32-1 PE=4 SV=1	hypothetical protein PILCRDRAFT_817822 [Piloderma croceum F 1598]
EVM0003953.1	--	--	--	hypothetical protein M422DRAFT_786094 [Sphaerobolus stellatus SS14]
EVM0004107.1	Eukaryotic aspartyl protease	Aspartic protease {ECO:0000303|PubMed:10091328, ECO:0000312|EMBL:AAC17105.1} (Precursor) OS=Phaffia rhodozyma (Yeast) PE=1 SV=1	Acid protease {ECO:0000313|EMBL:EPQ57127.1} OS=Gloeophyllum trabeum (strain ATCC 11539 / FP-39264 / Madison 617) PE=3 SV=1	hypothetical protein M422DRAFT_224939 [Sphaerobolus stellatus SS14]
EVM0005251.1	Protein kinase domain	Serine/threonine-protein kinase gcn2 GN=gcn2 OS=Schizosaccharomyces pombe (strain 972 / ATCC 24843) PE=2 SV=2	Uncharacterized protein {ECO:0000313|EMBL:KDQ55382.1} OS=Jaapia argillacea MUCL 33604 PE=4 SV=1	hypothetical protein M422DRAFT_73814 [Sphaerobolus stellatus SS14]
EVM0001693.1	Protein of unknown function (DUF2370)	Metal homeostatis protein BSD2 GN=BSD2 OS=Saccharomyces cerevisiae (strain ATCC 204508 / S288c) PE=1 SV=1	Uncharacterized protein {ECO:0000313|EMBL:CCM01725.1} OS=Fibroporia radiculosa (strain TFFH 294) PE=4 SV=1	hypothetical protein M422DRAFT_26081 [Sphaerobolus stellatus SS14]
EVM0006067.1	WD domain, G-beta repeat	--	Putative uncharacterized protein {ECO:0000313|EMBL:EGN92737.1} OS=Serpula lacrymans var. lacrymans (strain S7.3) PE=4 SV=1	hypothetical protein SERLA73DRAFT_98763 [Serpula lacrymans var. lacrymans S7.3]
EVM0008068.1	RING-variant domain	ERAD-associated E3 ubiquitin-protein ligase doa10 GN=doa10 OS=Schizosaccharomyces pombe (strain 972 / ATCC 24843) PE=1 SV=1	Uncharacterized protein {ECO:0000313|EMBL:CDO76301.1} OS=Pycnoporus cinnabarinus (Cinnabar-red polypore) PE=4 SV=1	hypothetical protein M422DRAFT_199944 [Sphaerobolus stellatus SS14]
EVM0005023.1	Cerato-platanin	Allergen Asp f 15 (Precursor) GN=AFUA_2G12630 OS=Neosartorya fumigata (strain ATCC MYA-4609 / Af293 / CBS 101355 / FGSC PE=1 SV=1	Uncharacterized protein {ECO:0000313|EMBL:KDQ34050.1} OS=Pleurotus ostreatus PC15 PE=4 SV=1	hypothetical protein PLEOSDRAFT_1088025 [Pleurotus ostreatus PC15]
EVM0001645.1	Soluble NSF attachment protein, SNAP	Vesicular-fusion protein SEC17 GN=SEC17 OS=Coprinopsis cinerea (strain Okayama-7 / 130 / ATCC MYA-4618 / FGSC PE=3 SV=2	Uncharacterized protein {ECO:0000313|EMBL:KDR84941.1} OS=Galerina marginata CBS 339.88 PE=4 SV=1	vesicular-fusion protein SEC17 [Stereum hirsutum FP-91666 SS1]
EVM0002571.1	AMP-binding enzyme	Putative peroxisomal-coenzyme A synthetase GN=SPCC1827.03c OS=Schizosaccharomyces pombe (strain 972 / ATCC 24843) PE=1 SV=1	Acyl-CoA synthetase {ECO:0000313|EMBL:EUC65276.1} (Fragment) OS=Rhizoctonia solani AG-3 Rhs1AP PE=4 SV=1	hypothetical protein M422DRAFT_75032 [Sphaerobolus stellatus SS14]
EVM0001727.1	FKBP-type peptidyl-prolyl cis-trans isomerase	FK506-binding protein 4 GN=FPR4 OS=Ustilago maydis (strain 521 / FGSC 9021) PE=3 SV=1	Peptidyl-prolyl cis-trans isomerase {ECO:0000256|RuleBase:RU004231} OS=Heterobasidion irregulare TC 32-1 PE=4 SV=1	hypothetical protein M422DRAFT_777627 [Sphaerobolus stellatus SS14]
EVM0006340.1	Uricase	Uricase GN=uaZ OS=Aspergillus flavus PE=1 SV=3	Uricase {ECO:0000256|PIRNR:PIRNR000241, ECO:0000256|RuleBase:RU004455} OS=Gloeophyllum trabeum (strain ATCC 11539 / FP-39264 / Madison 617) PE=3 SV=1	hypothetical protein M422DRAFT_61667 [Sphaerobolus stellatus SS14]
EVM0004744.1	--	--	Uncharacterized protein {ECO:0000313|EMBL:KDQ56384.1} OS=Jaapia argillacea MUCL 33604 PE=4 SV=1	hypothetical protein PUNSTDRAFT_54017 [Punctularia strigosozonata HHB-11173 SS5]
EVM0006182.1	AICARFT/IMPCHase bienzyme	IMP cyclohydrolase GN=ade10 OS=Schizosaccharomyces pombe (strain 972 / ATCC 24843) PE=2 SV=1	Uncharacterized protein {ECO:0000313|EMBL:EMD39181.1} OS=Ceriporiopsis subvermispora (strain B) PE=4 SV=1	hypothetical protein M422DRAFT_23822 [Sphaerobolus stellatus SS14]
EVM0003131.1	tRNA synthetase class II core domain (G, H, P, S and T)	Threonine--tRNA ligase, cytoplasmic GN=ths1 OS=Schizosaccharomyces pombe (strain 972 / ATCC 24843) PE=3 SV=1	Predicted protein {ECO:0000313|EMBL:EDR10518.1} OS=Laccaria bicolor (strain S238N-H82 / ATCC MYA-4686) PE=3 SV=1	hypothetical protein M422DRAFT_37403 [Sphaerobolus stellatus SS14]
EVM0001401.1	RING-H2 zinc finger	Uncharacterized RING finger protein P32A8.03c GN=SPAP32A8.03c OS=Schizosaccharomyces pombe (strain 972 / ATCC 24843) PE=3 SV=1	Uncharacterized protein {ECO:0000313|EMBL:EPT05348.1} OS=Fomitopsis pinicola (strain FP-58527) PE=4 SV=1	hypothetical protein TRAVEDRAFT_71431 [Trametes versicolor FP-101664 SS1]
EVM0006026.1	Binding domain of DNA repair protein Ercc1 (rad10/Swi10)	Mating-type switching protein swi10 GN=swi10 OS=Schizosaccharomyces pombe (strain 972 / ATCC 24843) PE=3 SV=1	Uncharacterized protein {ECO:0000313|EMBL:CDO74768.1} OS=Pycnoporus cinnabarinus (Cinnabar-red polypore) PE=4 SV=1	hypothetical protein M422DRAFT_32048 [Sphaerobolus stellatus SS14]
EVM0007148.2	Carboxylesterase family	Lipase 4 (Precursor) GN=LIP4 OS=Candida rugosa (Yeast) PE=3 SV=1	Uncharacterized protein {ECO:0000313|EMBL:EHK23052.1} OS=Hypocrea virens (strain Gv29-8 / FGSC 10586) PE=3 SV=1	hypothetical protein M422DRAFT_239597 [Sphaerobolus stellatus SS14]
EVM0001881.1	Cytoskeletal-regulatory complex EF hand	EH domain-containing and endocytosis protein 1 OS=Saccharomyces cerevisiae (strain ATCC 204508 / S288c) PE=1 SV=2	Putative uncharacterized protein {ECO:0000313|EMBL:EGO21688.1} OS=Serpula lacrymans var. lacrymans (strain S7.9) PE=4 SV=1	hypothetical protein SERLADRAFT_451705 [Serpula lacrymans var. lacrymans S7.9]
EVM0004388.1	--	--	--	hypothetical protein M422DRAFT_31588 [Sphaerobolus stellatus SS14]
EVM0003504.1	Ubiquitin-conjugating enzyme	Ubiquitin-conjugating enzyme E2 2 GN=RAD6 OS=Saccharomyces cerevisiae (strain ATCC 204508 / S288c) PE=1 SV=1	Uncharacterized protein {ECO:0000313|EMBL:CCM05195.1} OS=Fibroporia radiculosa (strain TFFH 294) PE=4 SV=1	hypothetical protein M422DRAFT_781107 [Sphaerobolus stellatus SS14]
EVM0002289.1	LAG1, DNA binding	Transcription factor cbf11 GN=cbf11 OS=Schizosaccharomyces pombe (strain 972 / ATCC 24843) PE=1 SV=1	Uncharacterized protein {ECO:0000313|EMBL:KDQ57800.1} OS=Jaapia argillacea MUCL 33604 PE=4 SV=1	LAG1-DNAbind-domain-containing protein [Fomitiporia mediterranea MF3/22]
EVM0006985.1	HEAT repeats	Vacuolar protein 8 GN=VAC8 OS=Candida glabrata (strain ATCC 2001 / CBS 138 / JCM 3761 / NBRC 0622 / PE=3 SV=3	Uncharacterized protein {ECO:0000313|EMBL:KDR71702.1} OS=Galerina marginata CBS 339.88 PE=4 SV=1	hypothetical protein M408DRAFT_163678, partial [Serendipita vermifera MAFF 305830]
EVM0000372.1	alpha/beta hydrolase fold	--	Uncharacterized protein {ECO:0000313|EMBL:CCA68657.1} OS=Piriformospora indica (strain DSM 11827) PE=4 SV=1	alpha/beta-hydrolase [Auricularia delicata TFB-10046 SS5]
EVM0001213.1	Flavin reductase like domain	Uncharacterized protein C1071.11 GN=SPAC1071.11 OS=Schizosaccharomyces pombe (strain 972 / ATCC 24843) PE=4 SV=1	Uncharacterized protein {ECO:0000313|EMBL:EPQ56537.1} OS=Gloeophyllum trabeum (strain ATCC 11539 / FP-39264 / Madison 617) PE=4 SV=1	hypothetical protein M422DRAFT_24649 [Sphaerobolus stellatus SS14]
EVM0003783.1	EPSP synthase (3-phosphoshikimate 1-carboxyvinyltransferase)	Shikimate dehydrogenase {ECO:0000255|HAMAP-Rule:MF_03143} GN=LACBIDRAFT_233717 OS=Laccaria bicolor (strain S238N-H82 / ATCC MYA-4686) PE=3 SV=1	Pentafunctional AROM polypeptide {ECO:0000256|PIRNR:PIRNR000514} OS=Gloeophyllum trabeum (strain ATCC 11539 / FP-39264 / Madison 617) PE=3 SV=1	hypothetical protein M422DRAFT_161077 [Sphaerobolus stellatus SS14]
EVM0002799.1	--	--	Uncharacterized protein {ECO:0000313|EMBL:EMD33917.1} OS=Ceriporiopsis subvermispora (strain B) PE=4 SV=1	hypothetical protein CY34DRAFT_98437 [Suillus luteus UH-Slu-Lm8-n1]
EVM0003967.1	ArgJ family	Arginine biosynthesis bifunctional protein ArgJ beta chain {ECO:0000255|HAMAP-Rule:MF_03124} (Precursor) GN=POSPLDRAFT_134690 OS=Postia placenta (strain ATCC 44394 / Madison 698-R) PE=3 SV=1	Arginine biosynthesis bifunctional protein ArgJ, mitochondrial {ECO:0000256|HAMAP-Rule:MF_03124} OS=Gloeophyllum trabeum (strain ATCC 11539 / FP-39264 / Madison 617) PE=3 SV=1	hypothetical protein M422DRAFT_151244 [Sphaerobolus stellatus SS14]
EVM0005230.1	Phosphoadenosine phosphosulfate reductase family	Probable FAD synthase GN=SPCC1235.04c OS=Schizosaccharomyces pombe (strain 972 / ATCC 24843) PE=3 SV=1	Adenine nucleotide alpha hydrolases-like protein {ECO:0000313|EMBL:EPQ51939.1} OS=Gloeophyllum trabeum (strain ATCC 11539 / FP-39264 / Madison 617) PE=4 SV=1	hypothetical protein M422DRAFT_209949 [Sphaerobolus stellatus SS14]
EVM0004601.1	Putative amidotransferase	--	Uncharacterized protein {ECO:0000313|EMBL:KDQ25422.1} OS=Pleurotus ostreatus PC15 PE=4 SV=1	hypothetical protein M422DRAFT_58665 [Sphaerobolus stellatus SS14]
EVM0006790.1	Glycosyl hydrolases family 31	Alpha-glucosidase subunit 2 (Precursor) OS=Candida tsukubaensis (Yeast) PE=1 SV=1	Uncharacterized protein {ECO:0000313|EMBL:EPQ61327.1} OS=Gloeophyllum trabeum (strain ATCC 11539 / FP-39264 / Madison 617) PE=3 SV=1	hypothetical protein GLOTRDRAFT_119185 [Gloeophyllum trabeum ATCC 11539]
EVM0005576.1	Ribosomal RNA adenine dimethylase	Dimethyladenosine transferase GN=dim1 OS=Schizosaccharomyces pombe (strain 972 / ATCC 24843) PE=3 SV=1	Putative uncharacterized protein {ECO:0000313|EMBL:EGO20191.1} OS=Serpula lacrymans var. lacrymans (strain S7.9) PE=4 SV=1	hypothetical protein M422DRAFT_773875 [Sphaerobolus stellatus SS14]
EVM0004313.1	RNA recognition motif. (a.k.a. RRM, RBD, or RNP domain)	Uncharacterized RNA-binding protein C22E12.02 GN=SPAC22E12.02 OS=Schizosaccharomyces pombe (strain 972 / ATCC 24843) PE=3 SV=1	Rna-binding protein {ECO:0000313|EMBL:ESK96049.1} OS=Moniliophthora roreri (strain MCA 2997) PE=4 SV=1	rna-binding protein [Moniliophthora roreri MCA 2997]
EVM0000699.1	Mitochondrial ribosomal protein subunit	--	Predicted protein {ECO:0000313|EMBL:EED82465.1} OS=Postia placenta (strain ATCC 44394 / Madison 698-R) PE=4 SV=1	hypothetical protein M422DRAFT_47404 [Sphaerobolus stellatus SS14]
EVM0003911.1	Protein of unknown function (DUF4449)	Uncharacterized protein C32A11.02c GN=SPAC32A11.02c OS=Schizosaccharomyces pombe (strain 972 / ATCC 24843) PE=4 SV=1	Uncharacterized protein {ECO:0000313|EMBL:KDQ55295.1} OS=Jaapia argillacea MUCL 33604 PE=4 SV=1	hypothetical protein M422DRAFT_774043 [Sphaerobolus stellatus SS14]
EVM0008608.2	--	--	Uncharacterized protein {ECO:0000313|EMBL:KDQ57328.1} OS=Jaapia argillacea MUCL 33604 PE=4 SV=1	hypothetical protein M422DRAFT_43378 [Sphaerobolus stellatus SS14]
EVM0008669.1	Galactokinase galactose-binding signature	Galactokinase GN=GAL1 OS=Kluyveromyces lactis (strain ATCC 8585 / CBS 2359 / DSM 70799 / NBRC PE=2 SV=2	Uncharacterized protein {ECO:0000313|EMBL:KDQ52726.1} OS=Jaapia argillacea MUCL 33604 PE=3 SV=1	hypothetical protein M422DRAFT_58977 [Sphaerobolus stellatus SS14]
EVM0000460.1	Casein kinase II regulatory subunit	Casein kinase II subunit beta-1 GN=ckb-1 OS=Neurospora crassa (strain ATCC 24698 / 74-OR23-1A / CBS 708.71 / DSM PE=2 SV=1	Uncharacterized protein {ECO:0000313|EMBL:KDQ12778.1} OS=Botryobasidium botryosum FD-172 SS1 PE=4 SV=1	hypothetical protein FOMMEDRAFT_141826 [Fomitiporia mediterranea MF3/22]
EVM0005131.1	Cytochrome c/c1 heme lyase	Cytochrome c1 heme lyase GN=CYT2 OS=Saccharomyces cerevisiae (strain ATCC 204508 / S288c) PE=3 SV=1	Uncharacterized protein {ECO:0000313|EMBL:CCM02922.1} OS=Fibroporia radiculosa (strain TFFH 294) PE=4 SV=1	predicted protein [Fibroporia radiculosa]
EVM0005672.1	Isochorismatase family	--	Uncharacterized protein {ECO:0000313|EMBL:KDQ17129.1} OS=Botryobasidium botryosum FD-172 SS1 PE=4 SV=1	hypothetical protein BOTBODRAFT_64563 [Botryobasidium botryosum FD-172 SS1]
EVM0008535.1	non-haem dioxygenase in morphine synthesis N-terminal	Sexual differentiation process protein isp7 GN=isp7 OS=Schizosaccharomyces pombe (strain 972 / ATCC 24843) PE=2 SV=1	Oxoglutarate 3-dioxygenase {ECO:0000313|EMBL:ESK95014.1} OS=Moniliophthora roreri (strain MCA 2997) PE=3 SV=1	hypothetical protein M422DRAFT_58225 [Sphaerobolus stellatus SS14]
EVM0002681.1	RNA polymerase Rpb1, domain 5	DNA-directed RNA polymerase I subunit rpa1 GN=rpa1 OS=Schizosaccharomyces pombe (strain 972 / ATCC 24843) PE=1 SV=2	DNA-directed RNA polymerase {ECO:0000256|RuleBase:RU004279} OS=Serpula lacrymans var. lacrymans (strain S7.9) PE=3 SV=1	hypothetical protein M422DRAFT_228619 [Sphaerobolus stellatus SS14]
EVM0004244.1	Aldo/keto reductase family	Putative voltage-gated potassium channel subunit beta GN=SPCC965.06 OS=Schizosaccharomyces pombe (strain 972 / ATCC 24843) PE=3 SV=1	Aldo/keto reductase {ECO:0000313|EMBL:EJU02767.1} OS=Dacryopinax sp. (strain DJM 731) PE=4 SV=1	Aldo/keto reductase [Dacryopinax sp. DJM-731 SS1]
EVM0002782.1	short chain dehydrogenase	Uncharacterized oxidoreductase C663.09c GN=SPCC663.09c OS=Schizosaccharomyces pombe (strain 972 / ATCC 24843) PE=3 SV=1	Uncharacterized protein {ECO:0000313|EMBL:CCL98832.1} OS=Fibroporia radiculosa (strain TFFH 294) PE=4 SV=1	hypothetical protein CY34DRAFT_761307 [Suillus luteus UH-Slu-Lm8-n1]
EVM0004504.1	Beta-ketoacyl synthase, N-terminal domain	Lovastatin nonaketide synthase OS=Aspergillus terreus PE=1 SV=1	Uncharacterized protein {ECO:0000313|EMBL:KDQ18683.1} OS=Botryobasidium botryosum FD-172 SS1 PE=4 SV=1	hypothetical protein M422DRAFT_777983 [Sphaerobolus stellatus SS14]
EVM0004602.1	Septin	Septin homolog spn3 GN=spn3 OS=Schizosaccharomyces pombe (strain 972 / ATCC 24843) PE=1 SV=3	Uncharacterized protein {ECO:0000313|EMBL:EPQ54601.1} OS=Gloeophyllum trabeum (strain ATCC 11539 / FP-39264 / Madison 617) PE=3 SV=1	hypothetical protein M422DRAFT_240616 [Sphaerobolus stellatus SS14]
EVM0005862.1	AIG2-like family	--	GliK protein {ECO:0000313|EMBL:GAA83548.1} OS=Aspergillus kawachii (strain NBRC 4308) PE=4 SV=1	GliK protein [Aspergillus kawachii IFO 4308]
EVM0001329.1	AMP-binding enzyme	Peroxisomal-coenzyme A synthetase GN=YBR1512 OS=Saccharomyces cerevisiae (strain ATCC 204508 / S288c) PE=1 SV=1	Acyl-CoA synthetase {ECO:0000313|EMBL:EKV47452.1} OS=Agaricus bisporus var. bisporus (strain H97 / ATCC MYA-4626 / FGSC PE=4 SV=1	hypothetical protein M422DRAFT_33642 [Sphaerobolus stellatus SS14]
EVM0002227.1	HEAT repeat	--	Uncharacterized protein {ECO:0000313|EMBL:KDR71702.1} OS=Galerina marginata CBS 339.88 PE=4 SV=1	hypothetical protein M408DRAFT_163678, partial [Serendipita vermifera MAFF 305830]
EVM0003111.1	Aromatic amino acid lyase	Phenylalanine ammonia-lyase GN=PAL OS=Amanita muscaria (Fly agaric) PE=2 SV=1	Phenylalanine ammonia-lyase {ECO:0000256|RuleBase:RU003955} OS=Gloeophyllum trabeum (strain ATCC 11539 / FP-39264 / Madison 617) PE=3 SV=1	hypothetical protein M422DRAFT_26717 [Sphaerobolus stellatus SS14]
EVM0008159.1	Peptidase family M13	--	Endothelin-converting enzyme 1 {ECO:0000313|EMBL:ESK92852.1} OS=Moniliophthora roreri (strain MCA 2997) PE=4 SV=1	hypothetical protein M422DRAFT_59496 [Sphaerobolus stellatus SS14]
EVM0006783.1	Diacylglycerol acyltransferase	Diacylglycerol O-acyltransferase 2B GN=DGAT2B OS=Umbelopsis ramanniana (Oleaginous fungus) PE=1 SV=1	Diacylglycerol o-acyltransferase {ECO:0000313|EMBL:ESK90118.1} OS=Moniliophthora roreri (strain MCA 2997) PE=4 SV=1	hypothetical protein M422DRAFT_63543 [Sphaerobolus stellatus SS14]
EVM0006409.2	--	--	Uncharacterized protein {ECO:0000313|EMBL:EXM20368.1} OS=Fusarium oxysporum f. sp. vasinfectum 25433 PE=4 SV=1	hypothetical protein M422DRAFT_28993, partial [Sphaerobolus stellatus SS14]
EVM0001460.1	--	--	Uncharacterized protein {ECO:0000313|EMBL:EKM61649.1} OS=Phanerochaete carnosa (strain HHB-10118-sp) PE=4 SV=1	hypothetical protein M422DRAFT_241673 [Sphaerobolus stellatus SS14]
EVM0000497.1	Transcription initiation factor IIF, beta subunit	Transcription initiation factor IIF subunit beta GN=tfg2 OS=Schizosaccharomyces pombe (strain 972 / ATCC 24843) PE=1 SV=1	Uncharacterized protein {ECO:0000313|EMBL:EMD31465.1} OS=Ceriporiopsis subvermispora (strain B) PE=4 SV=1	hypothetical protein M422DRAFT_222903 [Sphaerobolus stellatus SS14]
EVM0004853.1	G protein-coupled glucose receptor regulating Gpa2	--	Uncharacterized protein {ECO:0000313|EMBL:EJD37502.1} OS=Auricularia delicata (strain TFB10046) PE=4 SV=1	hypothetical protein M422DRAFT_49109 [Sphaerobolus stellatus SS14]
EVM0000141.3	Ubiquitin-conjugating enzyme	Ubiquitin-conjugating enzyme E2-16 kDa GN=UBC5 OS=Saccharomyces cerevisiae (strain ATCC 204508 / S288c) PE=1 SV=1	Uncharacterized protein {ECO:0000313|EMBL:EMD34458.1} OS=Ceriporiopsis subvermispora (strain B) PE=4 SV=1	ubiquitin-conjugating enzyme [Trametes versicolor FP-101664 SS1]
EVM0008130.1	BUD22	BUD22 family protein C4F10.06 GN=SPAC4F10.06 OS=Schizosaccharomyces pombe (strain 972 / ATCC 24843) PE=3 SV=1	Bud-site selection protein {ECO:0000313|EMBL:EPQ54508.1} OS=Gloeophyllum trabeum (strain ATCC 11539 / FP-39264 / Madison 617) PE=4 SV=1	hypothetical protein M422DRAFT_64046 [Sphaerobolus stellatus SS14]
EVM0005563.2	Calcineurin-like phosphoesterase	Uncharacterized protein C1020.05 (Precursor) GN=SPCC1020.05 OS=Schizosaccharomyces pombe (strain 972 / ATCC 24843) PE=3 SV=1	Predicted protein {ECO:0000313|EMBL:EDR06751.1} OS=Laccaria bicolor (strain S238N-H82 / ATCC MYA-4686) PE=4 SV=1	hypothetical protein M422DRAFT_262414 [Sphaerobolus stellatus SS14]
EVM0006502.1	Putative methyltransferase	tRNA (guanine-N(7)-)-methyltransferase {ECO:0000255|HAMAP-Rule:MF_03055} GN=DEHA2B05258g OS=Debaryomyces hansenii (strain ATCC 36239 / CBS 767 / JCM 1990 / NBRC PE=3 SV=2	tRNA (guanine-N(7)-)-methyltransferase {ECO:0000256|HAMAP-Rule:MF_03055} OS=Pycnoporus cinnabarinus (Cinnabar-red polypore) PE=3 SV=1	hypothetical protein M422DRAFT_56078 [Sphaerobolus stellatus SS14]
EVM0003797.1	Thioesterase superfamily	Putative esterase C31F10.02 GN=SPBC31F10.02 OS=Schizosaccharomyces pombe (strain 972 / ATCC 24843) PE=3 SV=1	Uncharacterized protein {ECO:0000313|EMBL:EKM51850.1} OS=Phanerochaete carnosa (strain HHB-10118-sp) PE=4 SV=1	hypothetical protein M422DRAFT_200715 [Sphaerobolus stellatus SS14]
EVM0008534.1	ABC transporter	Iron-sulfur clusters transporter ATM1, mitochondrial (Precursor) GN=ATM1 OS=Cryptococcus neoformans var. neoformans serotype D (strain B-3501A) PE=3 SV=1	P-loop containing nucleoside triphosphate hydrolase protein {ECO:0000313|EMBL:EPQ52550.1} OS=Gloeophyllum trabeum (strain ATCC 11539 / FP-39264 / Madison 617) PE=3 SV=1	hypothetical protein M422DRAFT_198274 [Sphaerobolus stellatus SS14]
EVM0006775.1	--	--	Uncharacterized protein {ECO:0000313|EMBL:EKV50162.1} OS=Agaricus bisporus var. bisporus (strain H97 / ATCC MYA-4626 / FGSC PE=4 SV=1	hypothetical protein K443DRAFT_672247 [Laccaria amethystina LaAM-08-1]
EVM0007179.1	Type I phosphodiesterase / nucleotide pyrophosphatase	--	Uncharacterized protein {ECO:0000313|EMBL:KFY82130.1} OS=Pseudogymnoascus pannorum VKM F-4518 (FW-2643) PE=4 SV=1	hypothetical protein PILCRDRAFT_825298 [Piloderma croceum F 1598]
EVM0000475.1	Protein kinase domain	Serine/threonine-protein kinase ppk30 GN=ppk30 OS=Schizosaccharomyces pombe (strain 972 / ATCC 24843) PE=1 SV=1	Uncharacterized protein {ECO:0000313|EMBL:EPQ60236.1} OS=Gloeophyllum trabeum (strain ATCC 11539 / FP-39264 / Madison 617) PE=4 SV=1	hypothetical protein GYMLUDRAFT_32645 [Gymnopus luxurians FD-317 M1]
EVM0003524.1	Thiamine pyrophosphate enzyme, N-terminal TPP binding domain	Acetolactate synthase, mitochondrial (Precursor) GN=ILV2 OS=Cryptococcus neoformans var. grubii serotype A (strain H99 / ATCC PE=3 SV=1	Acetolactate synthase {ECO:0000256|RuleBase:RU003591} OS=Ceriporiopsis subvermispora (strain B) PE=3 SV=1	hypothetical protein M422DRAFT_60087 [Sphaerobolus stellatus SS14]
EVM0005396.1	WD domain, G-beta repeat	Polyadenylation factor subunit 2 GN=pfs2 OS=Schizosaccharomyces pombe (strain 972 / ATCC 24843) PE=3 SV=1	Uncharacterized protein {ECO:0000313|EMBL:EMD34336.1} OS=Ceriporiopsis subvermispora (strain B) PE=4 SV=1	hypothetical protein PAXRUDRAFT_830393 [Paxillus rubicundulus Ve08.2h10]
EVM0005121.1	Proteasome maturation factor UMP1	Probable proteasome maturation factor ump1 GN=ump1 OS=Schizosaccharomyces pombe (strain 972 / ATCC 24843) PE=3 SV=1	Proteasome maturation factor UMP1 {ECO:0000313|EMBL:EPQ61105.1} OS=Gloeophyllum trabeum (strain ATCC 11539 / FP-39264 / Madison 617) PE=4 SV=1	hypothetical protein M422DRAFT_29949 [Sphaerobolus stellatus SS14]
EVM0004930.3	--	--	Uncharacterized protein {ECO:0000313|EMBL:EMD31166.1} OS=Ceriporiopsis subvermispora (strain B) PE=4 SV=1	hypothetical protein M422DRAFT_256838 [Sphaerobolus stellatus SS14]
EVM0003913.1	Ser-Thr-rich glycosyl-phosphatidyl-inositol-anchored membrane family	--	Uncharacterized protein {ECO:0000313|EMBL:KDQ33017.1} OS=Pleurotus ostreatus PC15 PE=4 SV=1	hypothetical protein PLEOSDRAFT_1091284 [Pleurotus ostreatus PC15]
EVM0006444.1	--	--	Putative uncharacterized protein {ECO:0000313|EMBL:EGN97666.1} OS=Serpula lacrymans var. lacrymans (strain S7.3) PE=4 SV=1	hypothetical protein SERLA73DRAFT_57744 [Serpula lacrymans var. lacrymans S7.3]
EVM0000189.1	--	--	Uncharacterized protein {ECO:0000313|EMBL:CDO71052.1} OS=Pycnoporus cinnabarinus (Cinnabar-red polypore) PE=4 SV=1	hypothetical protein M422DRAFT_267698 [Sphaerobolus stellatus SS14]
EVM0003194.1	Major Facilitator Superfamily	Uncharacterized transporter C1683.12 GN=SPBC1683.12 OS=Schizosaccharomyces pombe (strain 972 / ATCC 24843) PE=3 SV=1	Uncharacterized protein {ECO:0000313|EMBL:EMD39264.1} OS=Ceriporiopsis subvermispora (strain B) PE=4 SV=1	hypothetical protein M422DRAFT_23900 [Sphaerobolus stellatus SS14]
EVM0000232.1	Glycosyl transferase family 41	--	Glycosyltransferase family 41 protein {ECO:0000313|EMBL:EMD42051.1} OS=Ceriporiopsis subvermispora (strain B) PE=4 SV=1	glycosyltransferase family 41 protein [Sphaerobolus stellatus SS14]
EVM0001930.1	--	--	Predicted protein {ECO:0000313|EMBL:EDR16047.1} OS=Laccaria bicolor (strain S238N-H82 / ATCC MYA-4686) PE=4 SV=1	hypothetical protein M422DRAFT_29681 [Sphaerobolus stellatus SS14]
EVM0002762.1	PPR repeat family	Pentatricopeptide repeat-containing protein 5, mitochondrial (Precursor) GN=ppr5 OS=Schizosaccharomyces pombe (strain 972 / ATCC 24843) PE=3 SV=2	Putative uncharacterized protein {ECO:0000313|EMBL:EGO30945.1} OS=Serpula lacrymans var. lacrymans (strain S7.9) PE=4 SV=1	hypothetical protein M422DRAFT_192600 [Sphaerobolus stellatus SS14]
EVM0006684.1	Calcineurin-like phosphoesterase	Probable rhamnogalacturonate lyase C (Precursor) GN=rglC OS=Emericella nidulans (strain FGSC A4 / ATCC 38163 / CBS 112.46 / NRRL PE=3 SV=1	Metallo-dependent phosphatase {ECO:0000313|EMBL:EPQ58009.1} OS=Gloeophyllum trabeum (strain ATCC 11539 / FP-39264 / Madison 617) PE=4 SV=1	hypothetical protein SCLCIDRAFT_1222060 [Scleroderma citrinum Foug A]
EVM0007313.1	Delta-aminolevulinic acid dehydratase	Delta-aminolevulinic acid dehydratase GN=HEM2 OS=Candida glabrata (strain ATCC 2001 / CBS 138 / JCM 3761 / NBRC 0622 / PE=3 SV=1	Delta-aminolevulinic acid dehydratase {ECO:0000256|RuleBase:RU000515} OS=Heterobasidion irregulare TC 32-1 PE=3 SV=1	hypothetical protein M422DRAFT_27825 [Sphaerobolus stellatus SS14]
EVM0000184.1	Myotubularin-like phosphatase domain	Phosphoinositide 3-phosphatase GN=SPAC19A8.03 OS=Schizosaccharomyces pombe (strain 972 / ATCC 24843) PE=3 SV=1	Protein phosphatase {ECO:0000313|EMBL:ESK88041.1} OS=Moniliophthora roreri (strain MCA 2997) PE=4 SV=1	protein phosphatase [Moniliophthora roreri MCA 2997]
EVM0003543.1	MutS domain V	DNA mismatch repair protein MSH3 GN=MSH3 OS=Cryptococcus neoformans var. neoformans serotype D (strain JEC21 / PE=3 SV=1	Uncharacterized protein {ECO:0000313|EMBL:KDQ20147.1} OS=Botryobasidium botryosum FD-172 SS1 PE=3 SV=1	hypothetical protein BOTBODRAFT_27560 [Botryobasidium botryosum FD-172 SS1]
EVM0007816.1	Queuine tRNA-ribosyltransferase	--	Uncharacterized protein {ECO:0000313|EMBL:KDR82278.1} OS=Galerina marginata CBS 339.88 PE=4 SV=1	hypothetical protein M422DRAFT_35452 [Sphaerobolus stellatus SS14]
EVM0006624.1	Zinc finger, C2H2 type	Zinc finger protein YPR013C GN=YPR013C OS=Saccharomyces cerevisiae (strain ATCC 204508 / S288c) PE=1 SV=1	Uncharacterized protein {ECO:0000313|EMBL:CCE92928.1} OS=Torulaspora delbrueckii (strain ATCC 10662 / CBS 1146 / NBRC 0425 / PE=4 SV=1	hypothetical protein M422DRAFT_774031 [Sphaerobolus stellatus SS14]
EVM0004983.1	--	--	Uncharacterized protein {ECO:0000313|EMBL:KDQ26984.1} OS=Pleurotus ostreatus PC15 PE=4 SV=1	hypothetical protein M422DRAFT_24036 [Sphaerobolus stellatus SS14]
EVM0006196.1	--	--	Uncharacterized protein {ECO:0000313|EMBL:EHA52272.1} OS=Magnaporthe oryzae (strain 70-15 / ATCC MYA-4617 / FGSC 8958) PE=4 SV=1	hypothetical protein M422DRAFT_24272 [Sphaerobolus stellatus SS14]
EVM0005293.1	FAD binding domain	Bifunctional solanapyrone synthase (Precursor) GN=sol5 OS=Alternaria solani PE=1 SV=1	Putative uncharacterized protein {ECO:0000313|EMBL:EFJ03375.1} OS=Schizophyllum commune (strain H4-8 / FGSC 9210) PE=4 SV=1	hypothetical protein M422DRAFT_197594 [Sphaerobolus stellatus SS14]
EVM0005195.1	haloacid dehalogenase-like hydrolase	Uncharacterized hydrolase C215.10 GN=SPBC215.10 OS=Schizosaccharomyces pombe (strain 972 / ATCC 24843) PE=3 SV=1	Uncharacterized protein {ECO:0000313|EMBL:GAA99807.1} OS=Mixia osmundae (strain CBS 9802 / IAM 14324 / JCM 22182 / KY 12970) PE=4 SV=1	hypothetical protein M422DRAFT_22747 [Sphaerobolus stellatus SS14]
EVM0001142.1	--	--	Putative uncharacterized protein {ECO:0000313|EMBL:EGO03591.1} OS=Serpula lacrymans var. lacrymans (strain S7.3) PE=4 SV=1	hypothetical protein M422DRAFT_64693 [Sphaerobolus stellatus SS14]
EVM0004173.1	--	--	Predicted protein {ECO:0000313|EMBL:EDR12236.1} OS=Laccaria bicolor (strain S238N-H82 / ATCC MYA-4686) PE=4 SV=1	hypothetical protein M422DRAFT_22663 [Sphaerobolus stellatus SS14]
EVM0003553.1	Initiation factor 2 subunit family	Methylthioribose-1-phosphate isomerase {ECO:0000255|HAMAP-Rule:MF_03119} GN=LACBIDRAFT_189088 OS=Laccaria bicolor (strain S238N-H82 / ATCC MYA-4686) PE=3 SV=1	Methylthioribose-1-phosphate isomerase {ECO:0000256|HAMAP-Rule:MF_03119} OS=Jaapia argillacea MUCL 33604 PE=3 SV=1	hypothetical protein M422DRAFT_59337 [Sphaerobolus stellatus SS14]
EVM0001034.1	BolA-like protein	Uncharacterized bolA-like protein C4B3.11c GN=SPCC4B3.11c OS=Schizosaccharomyces pombe (strain 972 / ATCC 24843) PE=3 SV=1	Uncharacterized protein {ECO:0000313|EMBL:KDQ64976.1} OS=Jaapia argillacea MUCL 33604 PE=3 SV=1	hypothetical protein JAAARDRAFT_28637 [Jaapia argillacea MUCL 33604]
EVM0005545.1	Ribosomal Proteins L2, C-terminal domain	54S ribosomal protein RML2, mitochondrial (Precursor) GN=RML2 OS=Saccharomyces cerevisiae (strain ATCC 204508 / S288c) PE=1 SV=1	Uncharacterized protein {ECO:0000313|EMBL:EMD42343.1} OS=Ceriporiopsis subvermispora (strain B) PE=4 SV=1	hypothetical protein M422DRAFT_190118 [Sphaerobolus stellatus SS14]
EVM0000979.2	--	--	Uncharacterized protein {ECO:0000313|EMBL:KDQ31370.1} OS=Pleurotus ostreatus PC15 PE=4 SV=1	hypothetical protein M422DRAFT_38656 [Sphaerobolus stellatus SS14]
EVM0005975.1	Domain of unknown function (DUF4203)	--	Putative uncharacterized protein {ECO:0000313|EMBL:EGO30948.1} OS=Serpula lacrymans var. lacrymans (strain S7.9) PE=4 SV=1	hypothetical protein M422DRAFT_257009 [Sphaerobolus stellatus SS14]
EVM0002444.4	--	--	Uncharacterized protein {ECO:0000313|EMBL:EJT96574.1} OS=Dacryopinax sp. (strain DJM 731) PE=4 SV=1	hypothetical protein M422DRAFT_774492 [Sphaerobolus stellatus SS14]
EVM0005255.1	--	--	Uncharacterized protein {ECO:0000313|EMBL:KDR66584.1} OS=Galerina marginata CBS 339.88 PE=4 SV=1	hypothetical protein M422DRAFT_39876 [Sphaerobolus stellatus SS14]
EVM0008158.1	--	--	Uncharacterized protein {ECO:0000313|EMBL:CDO70612.1} OS=Pycnoporus cinnabarinus (Cinnabar-red polypore) PE=4 SV=1	hypothetical protein M422DRAFT_23366 [Sphaerobolus stellatus SS14]
EVM0000033.1	--	--	Uncharacterized protein {ECO:0000313|EMBL:EPQ54518.1} OS=Gloeophyllum trabeum (strain ATCC 11539 / FP-39264 / Madison 617) PE=4 SV=1	hypothetical protein M422DRAFT_233611 [Sphaerobolus stellatus SS14]
EVM0004805.1	Carboxylesterase family	Lipase 1 (Precursor) GN=LIP1 OS=Candida rugosa (Yeast) PE=1 SV=3	Uncharacterized protein {ECO:0000313|EMBL:KDR75551.1} OS=Galerina marginata CBS 339.88 PE=3 SV=1	hypothetical protein GALMADRAFT_68919 [Galerina marginata CBS 339.88]
EVM0007761.1	Aldehyde dehydrogenase family	Probable betaine aldehyde dehydrogenase GN=meu8 OS=Schizosaccharomyces pombe (strain 972 / ATCC 24843) PE=2 SV=1	Succinate semialdehyde dehydrogenase {ECO:0000313|EMBL:EJF56947.1} OS=Dichomitus squalens (strain LYAD-421) PE=3 SV=1	hypothetical protein M422DRAFT_38634 [Sphaerobolus stellatus SS14]
EVM0000618.1	Gti1/Pac2 family	Gluconate transport inducer 1 GN=gti1 OS=Schizosaccharomyces pombe (strain 972 / ATCC 24843) PE=4 SV=1	Uncharacterized protein {ECO:0000313|EMBL:CDS10883.1} OS=Absidia idahoensis var. thermophila PE=4 SV=1	hypothetical protein M422DRAFT_245448 [Sphaerobolus stellatus SS14]
EVM0004372.1	--	SH3 domain-containing protein C23A1.17 GN=SPAC23A1.17 OS=Schizosaccharomyces pombe (strain 972 / ATCC 24843) PE=1 SV=1	Uncharacterized protein {ECO:0000313|EMBL:EPT05362.1} OS=Fomitopsis pinicola (strain FP-58527) PE=4 SV=1	hypothetical protein M422DRAFT_250988 [Sphaerobolus stellatus SS14]
EVM0001654.1	NAD dependent epimerase/dehydratase family	Aldehyde reductase 2 OS=Sporobolomyces salmonicolor PE=1 SV=3	Predicted protein {ECO:0000313|EMBL:EED79942.1} OS=Postia placenta (strain ATCC 44394 / Madison 698-R) PE=4 SV=1	predicted protein [Postia placenta Mad-698-R]
EVM0006979.1	--	--	Putative uncharacterized protein {ECO:0000313|EMBL:EFJ03560.1} (Fragment) OS=Schizophyllum commune (strain H4-8 / FGSC 9210) PE=4 SV=1	hypothetical protein M422DRAFT_207101 [Sphaerobolus stellatus SS14]
EVM0003858.1	--	--	--	hypothetical protein FOMMEDRAFT_154070 [Fomitiporia mediterranea MF3/22]
EVM0003644.2	Rix1 complex component involved in 60S ribosome maturation	Pre-rRNA-processing protein ipi1 GN=ipi1 OS=Schizosaccharomyces pombe (strain 972 / ATCC 24843) PE=3 SV=2	Uncharacterized protein {ECO:0000313|EMBL:EMD42224.1} OS=Ceriporiopsis subvermispora (strain B) PE=4 SV=1	hypothetical protein PLICRDRAFT_101004 [Plicaturopsis crispa FD-325 SS-3]
EVM0000432.1	Transposase family tnp2	--	Putative uncharacterized protein {ECO:0000313|EMBL:EGO22475.1} OS=Serpula lacrymans var. lacrymans (strain S7.9) PE=4 SV=1	hypothetical protein M422DRAFT_154434 [Sphaerobolus stellatus SS14]
EVM0004271.1	Zinc finger, C2H2 type	Zinc finger protein rsv2 GN=rsv2 OS=Schizosaccharomyces pombe (strain 972 / ATCC 24843) PE=3 SV=1	Uncharacterized protein {ECO:0000313|EMBL:ENI10676.1} OS=Cochliobolus heterostrophus (strain C4 / ATCC 48331 / race T) PE=4 SV=1	hypothetical protein COCC4DRAFT_46376 [Bipolaris maydis ATCC 48331]
EVM0003057.1	--	--	G protein coupled glucose receptor regulating Gpa2 protein {ECO:0000313|EMBL:KEP53643.1} OS=Rhizoctonia solani 123E PE=4 SV=1	hypothetical protein AURDEDRAFT_110226 [Auricularia delicata TFB-10046 SS5]
EVM0002095.1	--	--	Uncharacterized protein {ECO:0000313|EMBL:EMD33873.1} OS=Ceriporiopsis subvermispora (strain B) PE=4 SV=1	hypothetical protein CERSUDRAFT_117397 [Ceriporiopsis subvermispora B]
EVM0005536.1	Septin	Septin homolog spn4 GN=spn4 OS=Schizosaccharomyces pombe (strain 972 / ATCC 24843) PE=1 SV=1	Putative uncharacterized protein {ECO:0000313|EMBL:EGO23062.1} OS=Serpula lacrymans var. lacrymans (strain S7.9) PE=3 SV=1	hypothetical protein M422DRAFT_163425 [Sphaerobolus stellatus SS14]
EVM0007788.1	chorismate binding enzyme	Probable anthranilate synthase component 1 GN=trp3 OS=Schizosaccharomyces pombe (strain 972 / ATCC 24843) PE=1 SV=1	Uncharacterized protein {ECO:0000313|EMBL:KDR81813.1} OS=Galerina marginata CBS 339.88 PE=4 SV=1	hypothetical protein GALMADRAFT_240040 [Galerina marginata CBS 339.88]
EVM0001443.1	DNA repair metallo-beta-lactamase	DNA cross-link repair protein pso2/snm1 GN=pso2 OS=Schizosaccharomyces pombe (strain 972 / ATCC 24843) PE=3 SV=3	Uncharacterized protein {ECO:0000313|EMBL:KDQ61363.1} OS=Jaapia argillacea MUCL 33604 PE=4 SV=1	hypothetical protein M422DRAFT_57998 [Sphaerobolus stellatus SS14]
EVM0007156.1	GATA zinc finger	GATA type zinc finger protein asd-4 GN=asd-4 OS=Neurospora crassa (strain ATCC 24698 / 74-OR23-1A / CBS 708.71 / DSM PE=1 SV=1	Uncharacterized protein {ECO:0000313|EMBL:EMD40513.1} OS=Ceriporiopsis subvermispora (strain B) PE=4 SV=1	hypothetical protein M422DRAFT_238127 [Sphaerobolus stellatus SS14]
EVM0005480.1	--	--	Uncharacterized protein {ECO:0000313|EMBL:CDO74006.1} OS=Pycnoporus cinnabarinus (Cinnabar-red polypore) PE=4 SV=1	hypothetical protein BN946_scf185043.g55 [Trametes cinnabarina]
EVM0004279.1	BolA-like protein	Uncharacterized bolA-like protein C8C9.11 GN=SPAC8C9.11 OS=Schizosaccharomyces pombe (strain 972 / ATCC 24843) PE=3 SV=2	Uncharacterized protein {ECO:0000313|EMBL:KDQ54506.1} OS=Jaapia argillacea MUCL 33604 PE=3 SV=1	hypothetical protein M422DRAFT_229090 [Sphaerobolus stellatus SS14]
EVM0000953.1	TAFII55 protein conserved region	Transcription initiation factor TFIID subunit 7 GN=taf7 OS=Schizosaccharomyces pombe (strain 972 / ATCC 24843) PE=1 SV=1	Transcription initiation factor tfiid 55 kDa subunit {ECO:0000313|EMBL:ESK87158.1} OS=Moniliophthora roreri (strain MCA 2997) PE=4 SV=1	hypothetical protein PAXINDRAFT_74911 [Paxillus involutus ATCC 200175]
EVM0002343.1	SURF1 family	Cytochrome oxidase assembly protein shy1 GN=shy1 OS=Schizosaccharomyces pombe (strain 972 / ATCC 24843) PE=3 SV=1	Uncharacterized protein {ECO:0000313|EMBL:KDQ17754.1} OS=Botryobasidium botryosum FD-172 SS1 PE=4 SV=1	hypothetical protein BOTBODRAFT_105153 [Botryobasidium botryosum FD-172 SS1]
EVM0001556.1	Uncharacterised protein family (UPF0075)	--	Uncharacterized protein {ECO:0000313|EMBL:KFX98535.1} OS=Pseudogymnoascus pannorum VKM F-3808 PE=4 SV=1	hypothetical protein PILCRDRAFT_818033 [Piloderma croceum F 1598]
EVM0001482.1	Transcription factor IIIC subunit delta N-term	Putative transcription factor tau subunit sfc9 OS=Schizosaccharomyces pombe (strain 972 / ATCC 24843) PE=4 SV=2	Uncharacterized protein {ECO:0000313|EMBL:KDQ50704.1} OS=Jaapia argillacea MUCL 33604 PE=4 SV=1	hypothetical protein PILCRDRAFT_770909 [Piloderma croceum F 1598]
EVM0004543.1	--	--	Uncharacterized protein {ECO:0000313|EMBL:EJD41451.1} OS=Auricularia delicata (strain TFB10046) PE=4 SV=1	hypothetical protein AURDEDRAFT_115507 [Auricularia delicata TFB-10046 SS5]
EVM0005888.1	Phosphotransferase enzyme family	--	Predicted protein {ECO:0000313|EMBL:EDR02536.1} (Fragment) OS=Laccaria bicolor (strain S238N-H82 / ATCC MYA-4686) PE=4 SV=1	hypothetical protein K443DRAFT_418035 [Laccaria amethystina LaAM-08-1]
EVM0004201.1	Protein kinase domain	Serine/threonine-protein kinase hal4 GN=hal4 OS=Schizosaccharomyces pombe (strain 972 / ATCC 24843) PE=1 SV=1	Uncharacterized protein {ECO:0000313|EMBL:ETW87852.1} OS=Heterobasidion irregulare TC 32-1 PE=3 SV=1	hypothetical protein HETIRDRAFT_431988 [Heterobasidion irregulare TC 32-1]
EVM0000628.1	C-5 cytosine-specific DNA methylase	tRNA (cytosine(38)-C(5))-methyltransferase GN=pmt1 OS=Schizosaccharomyces pombe (strain 972 / ATCC 24843) PE=1 SV=1	Uncharacterized protein {ECO:0000313|EMBL:KDQ54985.1} OS=Jaapia argillacea MUCL 33604 PE=4 SV=1	hypothetical protein M422DRAFT_61507 [Sphaerobolus stellatus SS14]
EVM0007714.1	PAP2 superfamily	Probable diacylglycerol pyrophosphate phosphatase 1 GN=dpp1 OS=Schizosaccharomyces pombe (strain 972 / ATCC 24843) PE=3 SV=1	Related to DPP1-diacylglycerol pyrophosphate phosphatase {ECO:0000313|EMBL:CCA71071.1} OS=Piriformospora indica (strain DSM 11827) PE=4 SV=1	hypothetical protein M422DRAFT_66054 [Sphaerobolus stellatus SS14]
EVM0006546.1	--	--	Predicted protein {ECO:0000313|EMBL:EED81368.1} OS=Postia placenta (strain ATCC 44394 / Madison 698-R) PE=4 SV=1	hypothetical protein M422DRAFT_267698 [Sphaerobolus stellatus SS14]
EVM0003452.1	Helicase associated domain (HA2)	Pre-mRNA-splicing factor ATP-dependent RNA helicase prp16 GN=prp16 OS=Schizosaccharomyces pombe (strain 972 / ATCC 24843) PE=3 SV=2	Pre-mrna splicing factor {ECO:0000313|EMBL:ESK95581.1} OS=Moniliophthora roreri (strain MCA 2997) PE=4 SV=1	hypothetical protein M422DRAFT_227959 [Sphaerobolus stellatus SS14]
EVM0007437.1	Acyltransferase	Uncharacterized acyltransferase C1718.04 GN=SPBC1718.04 OS=Schizosaccharomyces pombe (strain 972 / ATCC 24843) PE=1 SV=1	Putative uncharacterized protein {ECO:0000313|EMBL:EGO25751.1} OS=Serpula lacrymans var. lacrymans (strain S7.9) PE=4 SV=1	hypothetical protein M422DRAFT_74499 [Sphaerobolus stellatus SS14]
EVM0005990.1	SNARE associated Golgi protein	Golgi apparatus membrane protein TVP38 GN=TVP38 OS=Podospora anserina (strain S / ATCC MYA-4624 / DSM 980 / FGSC 10383) PE=3 SV=1	Predicted protein {ECO:0000313|EMBL:EDR03484.1} OS=Laccaria bicolor (strain S238N-H82 / ATCC MYA-4686) PE=4 SV=1	predicted protein [Laccaria bicolor S238N-H82]
EVM0008560.1	Domain of unknown function (DUF3328)	--	Putative uncharacterized protein {ECO:0000313|EMBL:EGO26196.1} OS=Serpula lacrymans var. lacrymans (strain S7.9) PE=4 SV=1	hypothetical protein M422DRAFT_775895 [Sphaerobolus stellatus SS14]
EVM0002071.1	--	--	Putative uncharacterized protein {ECO:0000313|EMBL:EGO19646.1} OS=Serpula lacrymans var. lacrymans (strain S7.9) PE=4 SV=1	hypothetical protein M422DRAFT_251256 [Sphaerobolus stellatus SS14]
EVM0007429.1	SNF2 family N-terminal domain	Chromatin remodeling factor mit1 GN=mit1 OS=Schizosaccharomyces pombe (strain 972 / ATCC 24843) PE=1 SV=1	Uncharacterized protein {ECO:0000313|EMBL:EPQ60503.1} OS=Gloeophyllum trabeum (strain ATCC 11539 / FP-39264 / Madison 617) PE=4 SV=1	hypothetical protein GLOTRDRAFT_68181 [Gloeophyllum trabeum ATCC 11539]
EVM0003849.1	Eukaryotic mitochondrial regulator protein	37S ribosomal protein S35, mitochondrial (Precursor) GN=bot1 OS=Schizosaccharomyces pombe (strain 972 / ATCC 24843) PE=2 SV=1	Putative uncharacterized protein {ECO:0000313|EMBL:EGO31081.1} OS=Serpula lacrymans var. lacrymans (strain S7.9) PE=4 SV=1	hypothetical protein M422DRAFT_239928 [Sphaerobolus stellatus SS14]
EVM0002504.1	--	--	Uncharacterized protein {ECO:0000313|EMBL:ETS03762.1} OS=Trichoderma reesei RUT C-30 PE=4 SV=1	predicted protein [Trichoderma reesei QM6a]
EVM0007988.1	Prefoldin subunit	Prefoldin subunit 6 GN=L8167.8 OS=Saccharomyces cerevisiae (strain ATCC 204508 / S288c) PE=1 SV=1	Uncharacterized protein {ECO:0000313|EMBL:CCM03485.1} OS=Fibroporia radiculosa (strain TFFH 294) PE=4 SV=1	hypothetical protein M422DRAFT_83806, partial [Sphaerobolus stellatus SS14]
EVM0005662.1	Haloacid dehalogenase-like hydrolase	--	Uncharacterized protein {ECO:0000313|EMBL:KDR84666.1} OS=Galerina marginata CBS 339.88 PE=4 SV=1	hypothetical protein GALMADRAFT_220311 [Galerina marginata CBS 339.88]
EVM0007543.1	--	--	Uncharacterized protein {ECO:0000313|EMBL:CDO69534.1} OS=Pycnoporus cinnabarinus (Cinnabar-red polypore) PE=4 SV=1	hypothetical protein PUNSTDRAFT_121543 [Punctularia strigosozonata HHB-11173 SS5]
EVM0004563.1	--	Uncharacterized protein YML020W GN=YML020W OS=Saccharomyces cerevisiae (strain ATCC 204508 / S288c) PE=1 SV=1	Uncharacterized protein {ECO:0000313|EMBL:KDQ11776.1} OS=Botryobasidium botryosum FD-172 SS1 PE=4 SV=1	hypothetical protein M422DRAFT_36545, partial [Sphaerobolus stellatus SS14]
EVM0004197.1	Ribosomal protein L11 methyltransferase (PrmA)	Ribosomal protein arginine N-methyltransferase rmt3 GN=rmt3 OS=Schizosaccharomyces pombe (strain 972 / ATCC 24843) PE=1 SV=3	Protein arginine N-methyltransferase {ECO:0000313|EMBL:EPQ54848.1} OS=Gloeophyllum trabeum (strain ATCC 11539 / FP-39264 / Madison 617) PE=4 SV=1	hypothetical protein M422DRAFT_24410 [Sphaerobolus stellatus SS14]
EVM0004769.1	--	--	Uncharacterized protein {ECO:0000313|EMBL:KDQ24906.1} OS=Pleurotus ostreatus PC15 PE=4 SV=1	hypothetical protein M422DRAFT_65664 [Sphaerobolus stellatus SS14]
EVM0006953.1	--	--	Uncharacterized protein {ECO:0000313|EMBL:KDQ59721.1} OS=Jaapia argillacea MUCL 33604 PE=4 SV=1	hypothetical protein M422DRAFT_268696 [Sphaerobolus stellatus SS14]
EVM0004062.2	--	--	Uncharacterized protein {ECO:0000313|EMBL:CCM06021.1} OS=Fibroporia radiculosa (strain TFFH 294) PE=4 SV=1	hypothetical protein M422DRAFT_52135 [Sphaerobolus stellatus SS14]
EVM0004135.1	GDA1/CD39 (nucleoside phosphatase) family	Golgi apyrase GN=YND1 OS=Saccharomyces cerevisiae (strain ATCC 204508 / S288c) PE=1 SV=1	Uncharacterized protein {ECO:0000313|EMBL:EKM55261.1} OS=Phanerochaete carnosa (strain HHB-10118-sp) PE=3 SV=1	hypothetical protein PHACADRAFT_255752 [Phanerochaete carnosa HHB-10118-sp]
EVM0001246.1	COG (conserved oligomeric Golgi) complex component, COG2	--	Uncharacterized protein {ECO:0000313|EMBL:CCL98683.1} OS=Fibroporia radiculosa (strain TFFH 294) PE=4 SV=1	hypothetical protein M422DRAFT_246619 [Sphaerobolus stellatus SS14]
EVM0003122.1	Sjogren's syndrome/scleroderma autoantigen 1 (Autoantigen p27)	--	Uncharacterized protein {ECO:0000313|EMBL:ETW84377.1} OS=Heterobasidion irregulare TC 32-1 PE=4 SV=1	hypothetical protein M422DRAFT_238337 [Sphaerobolus stellatus SS14]
EVM0003954.1	Starch binding domain	Glucoamylase (Precursor) GN=glaA OS=Aspergillus oryzae (strain ATCC 42149 / RIB 40) PE=2 SV=2	Alpha-amylase {ECO:0000256|RuleBase:RU361134} OS=Pycnoporus cinnabarinus (Cinnabar-red polypore) PE=3 SV=1	carbohydrate-binding module family 20 protein [Sphaerobolus stellatus SS14]
EVM0008538.1	ENTH domain	Epsin-1 GN=ent1 OS=Schizosaccharomyces pombe (strain 972 / ATCC 24843) PE=1 SV=1	Uncharacterized protein {ECO:0000313|EMBL:GAA95760.1} OS=Mixia osmundae (strain CBS 9802 / IAM 14324 / JCM 22182 / KY 12970) PE=4 SV=1	hypothetical protein E5Q_02417 [Mixia osmundae IAM 14324]
EVM0005595.1	ABC transporter	ATP-dependent bile acid permease GN=YBT1 OS=Saccharomyces cerevisiae (strain ATCC 204508 / S288c) PE=1 SV=2	Uncharacterized protein {ECO:0000313|EMBL:CCM00229.1} OS=Fibroporia radiculosa (strain TFFH 294) PE=3 SV=1	predicted protein [Fibroporia radiculosa]
EVM0003242.1	Quinolinate phosphoribosyl transferase, C-terminal domain	Nicotinate-nucleotide pyrophosphorylase [carboxylating] GN=BNA6 OS=Saccharomyces cerevisiae (strain ATCC 204508 / S288c) PE=1 SV=1	Nicotinate-nucleotide pyrophosphorylase [carboxylating] {ECO:0000256|PIRNR:PIRNR006250} OS=Moniliophthora roreri (strain MCA 2997) PE=3 SV=1	hypothetical protein M422DRAFT_22913 [Sphaerobolus stellatus SS14]
EVM0006657.1	--	--	Uncharacterized protein {ECO:0000313|EMBL:EKM52421.1} OS=Phanerochaete carnosa (strain HHB-10118-sp) PE=4 SV=1	hypothetical protein M422DRAFT_239609 [Sphaerobolus stellatus SS14]
EVM0001937.1	Dolichyl-phosphate-mannose-protein mannosyltransferase	Dolichyl-phosphate-mannose--protein mannosyltransferase 1 OS=Candida albicans (strain SC5314 / ATCC MYA-2876) PE=2 SV=1	Glycosyltransferase family 39 protein {ECO:0000313|EMBL:ESK87818.1} OS=Moniliophthora roreri (strain MCA 2997) PE=4 SV=1	glycosyltransferase family 39 protein [Moniliophthora roreri MCA 2997]
EVM0006998.1	alpha/beta hydrolase fold	--	Uncharacterized protein {ECO:0000313|EMBL:CDO77134.1} OS=Pycnoporus cinnabarinus (Cinnabar-red polypore) PE=4 SV=1	hypothetical protein M422DRAFT_221782 [Sphaerobolus stellatus SS14]
EVM0004593.1	Cytochrome P450	Isotrichodermin C-15 hydroxylase GN=TRI11 OS=Fusarium sporotrichioides PE=3 SV=1	Cytochrome P450 {ECO:0000313|EMBL:EPQ50622.1} OS=Gloeophyllum trabeum (strain ATCC 11539 / FP-39264 / Madison 617) PE=3 SV=1	cytochrome P450 [Gloeophyllum trabeum ATCC 11539]
EVM0005732.1	PROCN (NUC071) domain	Pre-mRNA-splicing factor spp42 GN=spp42 OS=Schizosaccharomyces pombe (strain 972 / ATCC 24843) PE=1 SV=1	PROCN-domain-containing protein {ECO:0000313|EMBL:EPQ51017.1} OS=Gloeophyllum trabeum (strain ATCC 11539 / FP-39264 / Madison 617) PE=4 SV=1	PROCN-domain-containing protein [Gloeophyllum trabeum ATCC 11539]
EVM0006143.2	CAAX protease self-immunity	Probable CAAX prenyl protease 2 GN=SPAC1687.02 OS=Schizosaccharomyces pombe (strain 972 / ATCC 24843) PE=3 SV=1	Putative uncharacterized protein {ECO:0000313|EMBL:EGO23351.1} OS=Serpula lacrymans var. lacrymans (strain S7.9) PE=4 SV=1	hypothetical protein M422DRAFT_65177 [Sphaerobolus stellatus SS14]
EVM0005387.2	MAS20 protein import receptor	Mitochondrial import receptor subunit tom20 GN=tom20 OS=Schizosaccharomyces pombe (strain 972 / ATCC 24843) PE=3 SV=1	MAS20-domain-containing protein {ECO:0000313|EMBL:EPQ59005.1} OS=Gloeophyllum trabeum (strain ATCC 11539 / FP-39264 / Madison 617) PE=4 SV=1	hypothetical protein PAXINDRAFT_166493 [Paxillus involutus ATCC 200175]
EVM0003129.1	Uncharacterized ACR, YdiU/UPF0061 family	UPF0061 protein C20G4.05c GN=SPAC20G4.05c OS=Schizosaccharomyces pombe (strain 972 / ATCC 24843) PE=3 SV=1	Putative uncharacterized protein {ECO:0000313|EMBL:EGO24505.1} OS=Serpula lacrymans var. lacrymans (strain S7.9) PE=4 SV=1	hypothetical protein M422DRAFT_26071 [Sphaerobolus stellatus SS14]
EVM0001270.1	Calcineurin-like phosphoesterase	Serine/threonine-protein phosphatase T GN=ppt1 OS=Schizosaccharomyces pombe (strain 972 / ATCC 24843) PE=3 SV=2	Serine/threonine-protein phosphatase {ECO:0000256|RuleBase:RU004273} OS=Heterobasidion irregulare TC 32-1 PE=3 SV=1	hypothetical protein M422DRAFT_130108, partial [Sphaerobolus stellatus SS14]
EVM0007172.1	--	--	Uncharacterized protein {ECO:0000313|EMBL:EKV51099.1} OS=Agaricus bisporus var. bisporus (strain H97 / ATCC MYA-4626 / FGSC PE=4 SV=1	hypothetical protein M422DRAFT_50767 [Sphaerobolus stellatus SS14]
EVM0000960.1	U1 zinc finger	U1 small nuclear ribonucleoprotein C {ECO:0000255|HAMAP-Rule:MF_03153} GN=CC1G_01380 OS=Coprinopsis cinerea (strain Okayama-7 / 130 / ATCC MYA-4618 / FGSC PE=3 SV=1	Putative uncharacterized protein {ECO:0000313|EMBL:EGO27734.1} OS=Serpula lacrymans var. lacrymans (strain S7.9) PE=4 SV=1	hypothetical protein M422DRAFT_23081 [Sphaerobolus stellatus SS14]
EVM0004286.1	TPR repeat	Hsp70/Hsp90 co-chaperone CNS1 GN=CNS1 OS=Saccharomyces cerevisiae (strain ATCC 204508 / S288c) PE=1 SV=1	Uncharacterized protein {ECO:0000313|EMBL:EPT02722.1} OS=Fomitopsis pinicola (strain FP-58527) PE=4 SV=1	hypothetical protein HYDPIDRAFT_105183 [Hydnomerulius pinastri MD-312]
EVM0007071.1	Major Facilitator Superfamily	Riboflavin transporter MCH5 GN=MCH5 OS=Saccharomyces cerevisiae (strain ATCC 204508 / S288c) PE=1 SV=2	MFS monocarboxylate transporter {ECO:0000313|EMBL:ETW84741.1} OS=Heterobasidion irregulare TC 32-1 PE=4 SV=1	hypothetical protein PILCRDRAFT_680559 [Piloderma croceum F 1598]
EVM0004436.1	--	--	Uncharacterized protein {ECO:0000313|EMBL:ETW78551.1} OS=Heterobasidion irregulare TC 32-1 PE=4 SV=1	hypothetical protein M422DRAFT_184449 [Sphaerobolus stellatus SS14]
EVM0007269.1	Histidine phosphatase superfamily (branch 2)	3-phytase A (Precursor) GN=phyA OS=Aspergillus oryzae (strain ATCC 42149 / RIB 40) PE=2 SV=1	Uncharacterized protein {ECO:0000313|EMBL:CDO70963.1} OS=Pycnoporus cinnabarinus (Cinnabar-red polypore) PE=4 SV=1	hypothetical protein M422DRAFT_35479 [Sphaerobolus stellatus SS14]
EVM0000904.1	Galactose-1-phosphate uridyl transferase, N-terminal domain	Galactose-1-phosphate uridylyltransferase GN=GAL7 OS=Cryptococcus neoformans var. neoformans serotype D (strain JEC21 / PE=3 SV=1	Galactose-1-phosphate uridylyltransferase {ECO:0000256|RuleBase:RU000506} OS=Fibroporia radiculosa (strain TFFH 294) PE=3 SV=1	predicted protein [Fibroporia radiculosa]
EVM0006567.1	Eisosome component PIL1	Sphingolipid long chain base-responsive protein PIL1 GN=PIL1 OS=Saccharomyces cerevisiae (strain ATCC 204508 / S288c) PE=1 SV=1	Putative uncharacterized protein {ECO:0000313|EMBL:EGN94471.1} OS=Serpula lacrymans var. lacrymans (strain S7.3) PE=4 SV=1	hypothetical protein M422DRAFT_48793 [Sphaerobolus stellatus SS14]
EVM0004752.1	--	Respiratory supercomplex factor 2, mitochondrial GN=RCF2 OS=Saccharomyces cerevisiae (strain ATCC 204508 / S288c) PE=1 SV=1	Uncharacterized protein {ECO:0000313|EMBL:EPQ58964.1} OS=Gloeophyllum trabeum (strain ATCC 11539 / FP-39264 / Madison 617) PE=4 SV=1	hypothetical protein M422DRAFT_260060 [Sphaerobolus stellatus SS14]
EVM0001666.1	Abscisic acid G-protein coupled receptor	--	Uncharacterized protein {ECO:0000313|EMBL:EMD35045.1} OS=Ceriporiopsis subvermispora (strain B) PE=4 SV=1	hypothetical protein M422DRAFT_216812 [Sphaerobolus stellatus SS14]
EVM0007416.1	Ribosomal L38e protein family	60S ribosomal protein L38-2 GN=rpl38b OS=Schizosaccharomyces pombe (strain 972 / ATCC 24843) PE=3 SV=1	Uncharacterized protein {ECO:0000313|EMBL:KDQ52919.1} OS=Jaapia argillacea MUCL 33604 PE=3 SV=1	hypothetical protein M422DRAFT_23700 [Sphaerobolus stellatus SS14]
EVM0006206.1	Alcohol dehydrogenase GroES-like domain	D-arabinitol dehydrogenase 1 GN=ARD1 OS=Uromyces fabae (Rust fungus) PE=1 SV=1	Putative uncharacterized protein {ECO:0000313|EMBL:EGO03596.1} OS=Serpula lacrymans var. lacrymans (strain S7.3) PE=4 SV=1	hypothetical protein CY34DRAFT_811344 [Suillus luteus UH-Slu-Lm8-n1]
EVM0006769.1	Insulinase (Peptidase family M16)	Mitochondrial-processing peptidase subunit beta (Precursor) GN=mppB OS=Lentinula edodes (Shiitake mushroom) PE=3 SV=1	Uncharacterized protein {ECO:0000313|EMBL:KDQ62146.1} OS=Jaapia argillacea MUCL 33604 PE=3 SV=1	hypothetical protein M422DRAFT_225340 [Sphaerobolus stellatus SS14]
EVM0002292.1	--	Restriction of telomere capping protein 1 GN=RTC1 OS=Candida glabrata (strain ATCC 2001 / CBS 138 / JCM 3761 / NBRC 0622 / PE=3 SV=1	Putative uncharacterized protein {ECO:0000313|EMBL:EGO21503.1} OS=Serpula lacrymans var. lacrymans (strain S7.9) PE=4 SV=1	hypothetical protein M422DRAFT_67733 [Sphaerobolus stellatus SS14]
EVM0007001.1	S-adenosyl-L-homocysteine hydrolase	Adenosylhomocysteinase OS=Schizosaccharomyces pombe (strain 972 / ATCC 24843) PE=3 SV=1	Adenosylhomocysteinase {ECO:0000256|RuleBase:RU000548} (Fragment) OS=Rhizoctonia solani AG-8 WAC10335 PE=3 SV=1	Adenosylhomocysteinase, partial [Rhizoctonia solani AG-8 WAC10335]
EVM0008231.2	--	--	Uncharacterized protein {ECO:0000313|EMBL:KDR72859.1} OS=Galerina marginata CBS 339.88 PE=4 SV=1	hypothetical protein M422DRAFT_27008, partial [Sphaerobolus stellatus SS14]
EVM0007004.1	Thioesterase-like superfamily	--	Uncharacterized protein {ECO:0000313|EMBL:EPT01108.1} OS=Fomitopsis pinicola (strain FP-58527) PE=4 SV=1	hypothetical protein M422DRAFT_24049 [Sphaerobolus stellatus SS14]
EVM0001717.1	Rtf2 RING-finger	Replication termination factor 2 GN=rtf2 OS=Schizosaccharomyces pombe (strain 972 / ATCC 24843) PE=1 SV=1	Uncharacterized protein {ECO:0000313|EMBL:EMD41479.1} OS=Ceriporiopsis subvermispora (strain B) PE=4 SV=1	hypothetical protein M422DRAFT_29903 [Sphaerobolus stellatus SS14]
EVM0008032.1	Syntaxin 6, N-terminal	t-SNARE affecting a late Golgi compartment protein 1 GN=tlg1 OS=Schizosaccharomyces pombe (strain 972 / ATCC 24843) PE=3 SV=1	Uncharacterized protein {ECO:0000313|EMBL:KDQ09346.1} OS=Botryobasidium botryosum FD-172 SS1 PE=4 SV=1	hypothetical protein M422DRAFT_69539 [Sphaerobolus stellatus SS14]
EVM0008415.1	--	--	Uncharacterized protein {ECO:0000313|EMBL:EPT03015.1} OS=Fomitopsis pinicola (strain FP-58527) PE=4 SV=1	hypothetical protein M422DRAFT_23888 [Sphaerobolus stellatus SS14]
EVM0001672.1	FAD binding domain	Bifunctional solanapyrone synthase (Precursor) GN=sol5 OS=Alternaria solani PE=1 SV=1	Uncharacterized protein {ECO:0000313|EMBL:KDQ15115.1} OS=Botryobasidium botryosum FD-172 SS1 PE=4 SV=1	Glucooligosaccharide oxidase [Sphaerobolus stellatus SS14]
EVM0005198.1	--	--	Uncharacterized protein {ECO:0000313|EMBL:EPQ59246.1} OS=Gloeophyllum trabeum (strain ATCC 11539 / FP-39264 / Madison 617) PE=4 SV=1	hypothetical protein M422DRAFT_238284 [Sphaerobolus stellatus SS14]
EVM0004147.1	--	--	Uncharacterized protein {ECO:0000313|EMBL:KDR69957.1} OS=Galerina marginata CBS 339.88 PE=4 SV=1	hypothetical protein GALMADRAFT_160132 [Galerina marginata CBS 339.88]
EVM0000850.1	Ferric reductase NAD binding domain	Ferric reductase transmembrane component 4 (Precursor) GN=FRE4 OS=Saccharomyces cerevisiae (strain ATCC 204508 / S288c) PE=2 SV=1	Uncharacterized protein {ECO:0000313|EMBL:KDR83594.1} OS=Galerina marginata CBS 339.88 PE=4 SV=1	hypothetical protein M422DRAFT_202279 [Sphaerobolus stellatus SS14]
EVM0002897.1	Domain of unknown function (DUF3336)	Patatin-like phospholipase domain-containing protein CNBE2340 GN=CNBE2340 OS=Cryptococcus neoformans var. neoformans serotype D (strain B-3501A) PE=3 SV=1	Patatin-domain-containing protein {ECO:0000313|EMBL:EPQ59500.1} OS=Gloeophyllum trabeum (strain ATCC 11539 / FP-39264 / Madison 617) PE=4 SV=1	hypothetical protein M422DRAFT_22815 [Sphaerobolus stellatus SS14]
EVM0007895.1	Rad4 transglutaminase-like domain	DNA repair protein rhp41 GN=rhp41 OS=Schizosaccharomyces pombe (strain 972 / ATCC 24843) PE=3 SV=1	Uncharacterized protein {ECO:0000313|EMBL:EMD39582.1} OS=Ceriporiopsis subvermispora (strain B) PE=4 SV=1	hypothetical protein M422DRAFT_155065, partial [Sphaerobolus stellatus SS14]
EVM0004356.1	Bladder cancer-related protein BC10	--	Uncharacterized protein {ECO:0000313|EMBL:KDR85252.1} OS=Galerina marginata CBS 339.88 PE=4 SV=1	hypothetical protein M422DRAFT_24849 [Sphaerobolus stellatus SS14]
EVM0003361.1	--	Good for full DBP5 activity protein 2 GN=GFD2 OS=Saccharomyces cerevisiae (strain ATCC 204508 / S288c) PE=4 SV=1	Uncharacterized protein {ECO:0000313|EMBL:KDQ64564.1} OS=Jaapia argillacea MUCL 33604 PE=4 SV=1	hypothetical protein M422DRAFT_72928 [Sphaerobolus stellatus SS14]
EVM0004558.1	Ion transport protein	Calcium-channel protein cch1 GN=cch1 OS=Schizosaccharomyces pombe (strain 972 / ATCC 24843) PE=3 SV=1	Voltage-gated Ca2+ channel {ECO:0000313|EMBL:ETW76484.1} OS=Heterobasidion irregulare TC 32-1 PE=4 SV=1	hypothetical protein M422DRAFT_256903 [Sphaerobolus stellatus SS14]
EVM0001219.1	Ribosomal protein S8e	40S ribosomal protein S8-B GN=rps8b OS=Schizosaccharomyces pombe (strain 972 / ATCC 24843) PE=1 SV=1	40S ribosomal protein S8 {ECO:0000256|RuleBase:RU000669} OS=Moniliophthora roreri (strain MCA 2997) PE=3 SV=1	hypothetical protein PILCRDRAFT_810109 [Piloderma croceum F 1598]
EVM0004626.1	--	--	Uncharacterized protein {ECO:0000313|EMBL:EKM61872.1} OS=Phanerochaete carnosa (strain HHB-10118-sp) PE=4 SV=1	hypothetical protein M422DRAFT_268344 [Sphaerobolus stellatus SS14]
EVM0002023.1	--	--	Uncharacterized protein {ECO:0000313|EMBL:ETW85754.1} OS=Heterobasidion irregulare TC 32-1 PE=4 SV=1	hypothetical protein PILCRDRAFT_821994 [Piloderma croceum F 1598]
EVM0001861.1	HhH-GPD superfamily base excision DNA repair protein	--	Uncharacterized protein {ECO:0000313|EMBL:EJF55730.1} OS=Dichomitus squalens (strain LYAD-421) PE=4 SV=1	hypothetical protein DICSQDRAFT_73043 [Dichomitus squalens LYAD-421 SS1]
EVM0008404.1	--	--	Uncharacterized protein {ECO:0000313|EMBL:EPQ59599.1} OS=Gloeophyllum trabeum (strain ATCC 11539 / FP-39264 / Madison 617) PE=4 SV=1	hypothetical protein STEHIDRAFT_155573 [Stereum hirsutum FP-91666 SS1]
EVM0005834.1	Acyl-CoA dehydrogenase, C-terminal domain	Cytochrome b5 GN=Cytb5 OS=Candida tropicalis (Yeast) PE=3 SV=1	Related to acyl-coa dehydrogenase, long-chain specific {ECO:0000313|EMBL:CCA70296.1} OS=Piriformospora indica (strain DSM 11827) PE=4 SV=1	related to acyl-coa dehydrogenase, long-chain specific precursor [Piriformospora indica DSM 11827]
EVM0008237.1	Calcineurin-like phosphoesterase	Putative serine/threonine-protein phosphatase C26H8.05c GN=SPBC26H8.05c OS=Schizosaccharomyces pombe (strain 972 / ATCC 24843) PE=1 SV=1	Serine/threonine-protein phosphatase {ECO:0000256|RuleBase:RU004273} OS=Laccaria bicolor (strain S238N-H82 / ATCC MYA-4686) PE=3 SV=1	serine/threonine specific protein phosphatase [Laccaria bicolor S238N-H82]
EVM0006704.1	WD domain, G-beta repeat	Pre-rRNA-processing protein IPI3 GN=IPI3 OS=Ustilago maydis (strain 521 / FGSC 9021) PE=3 SV=1	Putative uncharacterized protein {ECO:0000313|EMBL:EGO22192.1} OS=Serpula lacrymans var. lacrymans (strain S7.9) PE=4 SV=1	hypothetical protein M422DRAFT_200031 [Sphaerobolus stellatus SS14]
EVM0000815.1	Phosphatidylinositol-glycan biosynthesis class S protein	GPI transamidase component PIG-S homolog GN=gpi17 OS=Schizosaccharomyces pombe (strain 972 / ATCC 24843) PE=3 SV=1	Uncharacterized protein {ECO:0000313|EMBL:KDQ07435.1} OS=Botryobasidium botryosum FD-172 SS1 PE=4 SV=1	hypothetical protein BOTBODRAFT_180713 [Botryobasidium botryosum FD-172 SS1]
EVM0002495.1	Mitochondrial ribosomal protein S25	37S ribosomal protein S25, mitochondrial GN=rsm25 OS=Emericella nidulans (strain FGSC A4 / ATCC 38163 / CBS 112.46 / NRRL PE=3 SV=1	Uncharacterized protein {ECO:0000313|EMBL:KDQ63364.1} OS=Jaapia argillacea MUCL 33604 PE=4 SV=1	hypothetical protein M422DRAFT_153128 [Sphaerobolus stellatus SS14]
EVM0008144.1	Transcription factor TFIID complex subunit 8 C-term	--	Transcription initiation factor tfiid subunit 8 {ECO:0000313|EMBL:ESK97461.1} OS=Moniliophthora roreri (strain MCA 2997) PE=4 SV=1	hypothetical protein M422DRAFT_24333 [Sphaerobolus stellatus SS14]
EVM0000193.1	--	--	--	hypothetical protein M422DRAFT_252250 [Sphaerobolus stellatus SS14]
EVM0006469.1	Acyl CoA binding protein	Putative acyl-CoA-binding protein GN=SPBC1539.06 OS=Schizosaccharomyces pombe (strain 972 / ATCC 24843) PE=3 SV=1	Uncharacterized protein {ECO:0000313|EMBL:EPT05514.1} OS=Fomitopsis pinicola (strain FP-58527) PE=4 SV=1	hypothetical protein M422DRAFT_158044 [Sphaerobolus stellatus SS14]
EVM0004699.1	Pumilio-family RNA binding repeat	Nucleolar protein 9 GN=NOP9 OS=Coprinopsis cinerea (strain Okayama-7 / 130 / ATCC MYA-4618 / FGSC PE=3 SV=1	Uncharacterized protein {ECO:0000313|EMBL:EMD40990.1} OS=Ceriporiopsis subvermispora (strain B) PE=4 SV=1	hypothetical protein M422DRAFT_265865 [Sphaerobolus stellatus SS14]
EVM0006484.1	Nuclear pore complex assembly	Uncharacterized protein ely5 GN=ely5 OS=Schizosaccharomyces pombe (strain 972 / ATCC 24843) PE=4 SV=2	Uncharacterized protein {ECO:0000313|EMBL:KDQ58648.1} OS=Jaapia argillacea MUCL 33604 PE=4 SV=1	hypothetical protein M422DRAFT_178601, partial [Sphaerobolus stellatus SS14]
EVM0006188.1	--	Exosome complex component rrp40 GN=rrp40 OS=Schizosaccharomyces pombe (strain 972 / ATCC 24843) PE=3 SV=1	Uncharacterized protein {ECO:0000313|EMBL:CCM03551.1} OS=Fibroporia radiculosa (strain TFFH 294) PE=4 SV=1	hypothetical protein M422DRAFT_220890 [Sphaerobolus stellatus SS14]
EVM0000983.1	Mitochondrial large subunit ribosomal protein (Img2)	54S ribosomal protein img2, mitochondrial (Precursor) GN=img2 OS=Schizosaccharomyces pombe (strain 972 / ATCC 24843) PE=3 SV=1	Mitochondrial large ribosomal subunit {ECO:0000313|EMBL:ESK97871.1} OS=Moniliophthora roreri (strain MCA 2997) PE=4 SV=1	hypothetical protein M422DRAFT_252230 [Sphaerobolus stellatus SS14]
EVM0005780.1	Phosducin	--	Phosducin-like protein {ECO:0000313|EMBL:ESK91951.1} OS=Moniliophthora roreri (strain MCA 2997) PE=4 SV=1	hypothetical protein M422DRAFT_23528 [Sphaerobolus stellatus SS14]
EVM0002283.1	HMG (high mobility group) box	Intrastrand cross-link recognition protein GN=IXR1 OS=Saccharomyces cerevisiae (strain ATCC 204508 / S288c) PE=1 SV=2	Uncharacterized protein {ECO:0000313|EMBL:EJF61605.1} OS=Dichomitus squalens (strain LYAD-421) PE=4 SV=1	hypothetical protein M422DRAFT_72101 [Sphaerobolus stellatus SS14]
EVM0002034.1	Ankyrin repeat	Probable 26S proteasome regulatory subunit p28 GN=NAS6 OS=Saccharomyces cerevisiae (strain ATCC 204508 / S288c) PE=1 SV=1	Uncharacterized protein {ECO:0000313|EMBL:EAU85260.2} OS=Coprinopsis cinerea (strain Okayama-7 / 130 / ATCC MYA-4618 / FGSC PE=4 SV=2	ankyrin, partial [Dichomitus squalens LYAD-421 SS1]
EVM0005112.1	Stress-activated map kinase interacting protein 1 (SIN1)	Stress-activated map kinase-interacting protein 1 GN=sin1 OS=Schizosaccharomyces pombe (strain 972 / ATCC 24843) PE=1 SV=1	Predicted protein {ECO:0000313|EMBL:EDR01950.1} OS=Laccaria bicolor (strain S238N-H82 / ATCC MYA-4686) PE=4 SV=1	hypothetical protein PILCRDRAFT_829971 [Piloderma croceum F 1598]
EVM0000539.1	Lung seven transmembrane receptor	Uncharacterized protein C26H5.07c (Precursor) GN=SPAC26H5.07c OS=Schizosaccharomyces pombe (strain 972 / ATCC 24843) PE=3 SV=2	Protein PTM1 {ECO:0000313|EMBL:EPQ60397.1} OS=Gloeophyllum trabeum (strain ATCC 11539 / FP-39264 / Madison 617) PE=4 SV=1	hypothetical protein M422DRAFT_62056 [Sphaerobolus stellatus SS14]
EVM0006329.1	Ribosomal protein L35Ae	60S ribosomal protein L33-A OS=Saccharomyces cerevisiae (strain ATCC 204508 / S288c) PE=1 SV=3	Uncharacterized protein {ECO:0000313|EMBL:ETW79154.1} OS=Heterobasidion irregulare TC 32-1 PE=4 SV=1	hypothetical protein SCLCIDRAFT_16158 [Scleroderma citrinum Foug A]
[truncated: 7,630 more rows]

## Sheet: Table S7
Table S7. Homologue genes identified in the mating-type loci of G. purpuraceus
[truncated: 6 more rows]

## Sheet: Table S8
Table S8. Summary statistics of functional annotation of predicted genes in public databases
[truncated: 6 more rows]

[truncated: 6 more sheets: Table S9, Table S10, Table S11, Table S12, Table S13, Table S14]
